# Supplementary material for: Identification of BGN and THBS2 as metastasis‐specific biomarkers and poor survival key regulators in human colon cancer by integrated analysis
Source: Clin Transl Med. 2022 Nov 14;12(11):e973. doi: 10.1002/ctm2.973 (PMC9663999; doi:10.1002/ctm2.973)
Supplement: Supplementary file 2 — Table S1. The biopsy samples information of gene expression profile. [file CTM2-12-e973-s004.xlsx]

## Sheet: Features
Table S1 Samples classified by clinical features
Sample	t stage	n stage	m stage	meta	OS	death
GSM972229	3	0	0	0	0	0
GSM972245	4	1	1	2	0	1
GSM972246	3	1	0	1	0	0
GSM972258	4	0	0	0	0	1
GSM972401	3	0	0	0	0	1
GSM972456	3	0	0	0	0	1
GSM971999	3	1	0	1	1	0
GSM972038	3	0	0	0	1	1
GSM972213	3	0	1	2	1	1
GSM972220	3	1	0	1	1	0
GSM972228	3	0	0	0	1	0
GSM972497	2	1	0	1	1	0
GSM734136	3	1	1	2	1.44	1
GSM972007	4	2	1	2	2	1
GSM972214	3	2	1	2	2	1
GSM972243	3	0	0	0	2	0
GSM972285	2	0	0	0	2	1
GSM972439	3	1	1	2	2	1
GSM972463	4	2	0	1	2	1
GSM972479	4	2	0	1	3	0
GSM734167	2	0	0	0	3.64	0
GSM972275	4	0	0	0	4	1
GSM734130	3	1	1	2	4.96	1
GSM972172	4	0	0	0	5	1
GSM972255	3	0	0	0	5	0
GSM972349	4	1	0	1	5	1
GSM734119	3	2	1	2	5.12	1
GSM734131	3	1	1	2	5.72	1
GSM972247	4	0	0	0	6	0
GSM972420	3	2	0	1	6	1
GSM972442	3	2	1	2	6	1
GSM734124	3	1	0	1	6.11	1
GSM971985	0	0	0	0	7	0
GSM972110	4	2	0	1	7	1
GSM972218	4	3	1	2	7	1
GSM972235	2	1	0	1	7	0
GSM972251	4	1	1	2	7	1
GSM972261	4	1	0	1	7	1
GSM972347	3	0	0	0	7	0
GSM972437	3	2	1	2	7	1
GSM972390	3	1	0	1	8	1
GSM972412	3	2	0	1	8	1
GSM972416	4	0	0	0	8	1
GSM734118	3	1	1	2	8.94	1
GSM971958	3	2	1	2	9	1
GSM972000	3	2	0	1	9	0
GSM972298	3	0	0	0	9	0
GSM972321	3	2	0	1	9	0
GSM972350	3	1	0	1	9	1
GSM734141	4	0	1	2	9.96	1
GSM971957	4	2	1	2	10	1
GSM972009	3	2	1	2	10	1
GSM972234	3	1	1	2	10	1
GSM972045	3	0	1	2	11	1
GSM972129	2	0	0	0	11	0
GSM972161	3	0	0	0	11	1
GSM972394	3	1	0	1	11	1
GSM972400	4	2	1	2	11	1
GSM734175	3	2	0	1	11.76	1
GSM971990	2	0	0	0	12	1
GSM972097	4	1	0	1	12	1
GSM972236	1	0	1	2	12	0
GSM972250	3	1	0	1	12	0
GSM972459	3	0	0	0	12	0
GSM972135	3	0	0	0	13	1
GSM972209	3	2	1	2	13	1
GSM972260	3	2	1	2	13	0
GSM972134	3	2	0	1	14	1
GSM972231	3	1	1	2	14	0
GSM972239	3	0	0	0	14	0
GSM972240	3	1	1	2	14	0
GSM972244	1	0	0	0	14	0
GSM972248	3	0	0	0	14	0
GSM972249	1	0	0	0	14	0
GSM972254	3	0	1	2	14	0
GSM972271	4	1	0	1	14	1
GSM972509	2	0	0	0	14	0
GSM972519	3	0	0	0	14	1
GSM734140	3	1	1	2	14.56	1
GSM972052	2	0	0	0	15	0
GSM972096	2	1	0	1	15	0
GSM972098	4	2	0	1	15	1
GSM972099	3	1	0	1	15	0
GSM972233	3	0	0	0	15	0
GSM972272	3	1	1	2	15	1
GSM972380	3	2	0	1	15	1
GSM734159	3	0	0	0	15.05	0
GSM734139	3	1	1	2	15.25	1
GSM734173	3	0	1	2	15.28	1
GSM972016	3	0	0	0	16	1
GSM972023	3	1	0	1	16	0
GSM972252	3	1	1	2	16	0
GSM972253	3	2	1	2	16	0
GSM972241	3	0	0	0	17	1
GSM972242	2	0	0	0	17	0
GSM972289	4	1	1	2	17	1
GSM972458	3	0	0	0	17	1
GSM971988	4	1	1	2	18	1
GSM972212	3	1	1	2	18	1
GSM734134	3	1	1	2	18.54	1
GSM972050	3	0	0	0	19	0
GSM972122	4	1	0	1	19	1
GSM972238	2	1	0	1	19	0
GSM972256	4	1	1	2	19	0
GSM972303	2	0	0	0	19	0
GSM972361	4	2	0	1	19	1
GSM734129	3	1	0	1	19.03	1
GSM971963	3	0	0	0	20	1
GSM971992	4	0	0	0	20	1
GSM972011	4	1	1	2	20	1
GSM972226	4	0	0	0	20	0
GSM972227	3	2	1	2	20	1
GSM972266	4	2	1	2	20	1
GSM972413	3	1	0	1	20	1
GSM734125	2	2	0	1	20.44	1
GSM972232	4	2	1	2	21	0
GSM972257	4	0	0	0	21	1
GSM972064	4	0	1	2	22	1
GSM972068	4	0	0	0	22	1
GSM972111	3	2	0	1	22	0
GSM972188	3	2	0	1	22	0
GSM734142	3	0	1	2	22.35	0
GSM971998	3	1	0	1	23	1
GSM972006	3	0	1	2	23	1
GSM972062	4	0	0	0	23	1
GSM972512	4	2	0	1	23	1
GSM971989	2	0	0	0	24	1
GSM972155	3	2	0	1	24	1
GSM972351	4	0	0	0	24	0
GSM972366	3	2	0	1	24	1
GSM972468	3	0	0	0	24	1
GSM971995	4	0	0	0	25	0
GSM972019	3	3	0	1	25	1
GSM972100	4	2	0	1	25	0
GSM972208	4	2	1	2	25	1
GSM972224	4	2	0	1	25	1
GSM972237	1	0	0	0	25	0
GSM972292	3	0	0	0	25	0
GSM972294	3	0	0	0	25	0
GSM972310	3	1	0	1	25	0
GSM734154	3	0	0	0	25.24	0
GSM972002	4	1	0	1	26	0
GSM972049	3	0	0	0	26	0
GSM972054	3	0	0	0	26	0
GSM972057	3	0	0	0	26	1
GSM972081	3	0	0	0	26	0
GSM972173	4	0	0	0	26	1
GSM734157	3	0	0	0	26.66	0
GSM972003	3	2	1	2	27	1
GSM972043	3	0	1	2	27	1
GSM972113	3	1	0	1	27	0
GSM972230	3	1	0	1	27	0
GSM972284	4	2	1	2	27	1
GSM972302	4	1	0	1	27	1
GSM972495	3	1	0	1	27	1
GSM734160	3	0	0	0	27.15	1
GSM972051	3	0	1	2	28	1
GSM972342	2	0	0	0	28	0
GSM972483	3	0	0	0	28	1
GSM734133	3	2	1	2	28.89	1
GSM972014	3	0	1	2	29	1
GSM972053	2	0	0	0	29	0
GSM972116	3	2	0	1	29	1
GSM972259	4	0	0	0	29	0
GSM1681360	3	0	0	0	30	1
GSM972048	4	0	1	2	30	0
GSM972118	3	2	0	1	30	0
GSM972304	3	0	0	0	30	0
GSM972317	3	0	0	0	30	1
GSM972359	3	0	0	0	30	1
GSM972438	4	1	1	2	30	1
GSM972504	3	2	0	1	30	1
GSM971967	3	0	0	0	31	1
GSM972077	3	0	0	0	31	1
GSM972305	4	2	0	1	31	0
GSM972402	3	0	1	2	31	1
GSM972447	3	0	0	0	31	0
GSM734137	3	1	1	2	31.85	0
GSM971961	3	1	1	2	32	1
GSM972087	3	0	0	0	32	1
GSM972105	2	3	0	1	32	0
GSM972112	3	2	0	1	32	1
GSM972117	3	1	0	1	32	0
GSM972291	4	2	0	1	32	0
GSM972408	3	0	0	0	32	1
GSM972419	3	2	0	1	32	1
GSM972514	2	1	0	1	32	1
GSM734115	3	2	1	2	32.67	0
GSM971965	3	0	0	0	33	0
GSM972037	4	0	0	0	33	0
GSM972047	3	0	0	0	33	0
GSM972223	3	0	0	0	33	1
GSM972486	3	0	0	0	33	0
GSM972026	3	2	0	1	34	1
GSM972355	3	0	0	0	34	1
GSM734135	3	2	1	2	34.02	1
GSM734149	3	0	0	0	34.09	0
GSM971964	2	2	0	1	35	0
GSM972101	3	1	0	1	35	0
GSM972121	3	1	0	1	35	0
GSM972142	3	2	0	1	35	1
GSM972288	4	1	1	2	35	1
GSM972445	4	0	0	0	35	0
GSM972518	4	1	0	1	35	1
GSM734156	3	0	0	0	35.9	0
GSM1681359	3	0	0	0	36	1
GSM971976	4	0	0	0	36	0
GSM972029	4	2	0	1	36	0
GSM972109	3	1	0	1	36	0
GSM972120	3	1	0	1	36	0
GSM972176	4	2	0	1	36	1
GSM972318	3	0	0	0	36	1
GSM734164	2	0	0	0	36.59	0
GSM972021	3	2	0	1	37	1
GSM972119	4	1	0	1	37	0
GSM972225	3	0	0	0	37	0
GSM972286	3	0	0	0	37	0
GSM972517	3	0	0	0	37	1
GSM734146	3	0	0	0	37.31	1
GSM734152	3	0	0	0	37.67	0
GSM972382	3	0	0	0	38	1
GSM734116	3	1	0	1	38.72	1
GSM972035	3	0	0	0	39	0
GSM972290	2	0	0	0	39	0
GSM972104	3	3	0	1	41	0
GSM972163	4	0	0	0	41	0
GSM972299	4	2	1	2	41	1
GSM972337	3	1	0	1	41	1
GSM972449	4	1	0	1	41	1
GSM971982	4	2	0	1	42	1
GSM972044	4	0	0	0	42	0
GSM972345	3	2	0	1	42	1
GSM972357	3	0	0	0	42	1
GSM972415	3	1	0	1	42	1
GSM972482	3	0	0	0	42	0
GSM972507	3	1	0	1	42	0
GSM734117	4	0	1	2	42.27	0
GSM971994	3	0	0	0	43	0
GSM972013	2	1	1	2	43	1
GSM972017	3	2	0	1	43	0
GSM972024	2	2	0	1	43	0
GSM972061	4	0	0	0	43	1
GSM972086	3	0	0	0	43	1
GSM972175	3	1	0	1	43	1
GSM972276	3	2	0	1	43	0
GSM972287	3	0	0	0	43	0
GSM972005	4	1	1	2	44	0
GSM972075	4	0	0	0	44	1
GSM972154	4	2	0	1	44	1
GSM972392	4	0	0	0	44	1
GSM734155	3	0	0	0	44.97	0
GSM972167	3	0	0	0	45	1
GSM972278	2	0	0	0	45	0
GSM971973	3	0	0	0	46	0
GSM971975	3	0	0	0	46	0
GSM972010	3	1	1	2	46	1
GSM972065	3	0	0	0	46	0
GSM972102	3	1	0	1	46	0
GSM972114	3	1	0	1	46	0
GSM972280	4	0	0	0	46	1
GSM972297	1	0	0	0	46	1
GSM972314	3	1	0	1	46	0
GSM972335	2	0	0	0	46	1
GSM972092	3	0	0	0	47	0
GSM972215	4	2	0	1	47	0
GSM972365	3	2	0	1	47	0
GSM972393	3	0	0	0	47	1
GSM972450	3	0	0	0	47	1
GSM972511	3	2	0	1	47	1
GSM734123	3	1	0	1	47.8	1
GSM734120	3	0	0	0	47.86	0
GSM971981	3	0	0	0	48	0
GSM972268	2	1	0	1	48	0
GSM972381	3	0	0	0	48	1
GSM972404	3	0	0	0	48	0
GSM972443	3	0	0	0	48	0
GSM972513	3	1	0	1	48	1
GSM971977	4	1	0	1	49	0
GSM972066	4	0	1	2	49	0
GSM972187	3	0	0	0	49	0
GSM972488	3	0	0	0	49	0
GSM734172	3	0	0	0	49.87	0
GSM972033	4	0	0	0	50	0
GSM972034	3	0	0	0	50	0
GSM972036	4	0	0	0	50	0
GSM972197	3	0	0	0	50	0
GSM972293	2	0	0	0	50	0
GSM972336	3	1	0	1	50	0
GSM972372	4	2	0	1	50	1
GSM972042	3	0	0	0	51	0
GSM972277	4	0	0	0	51	0
GSM972282	2	0	0	0	51	0
GSM972283	3	0	0	0	51	0
GSM971959	4	0	0	0	52	0
GSM972030	3	3	0	1	52	0
GSM972039	4	0	1	2	52	1
GSM972279	3	1	0	1	52	0
GSM972343	3	0	0	0	52	1
GSM972391	3	0	0	0	52	1
GSM972440	3	0	0	0	52	0
GSM734170	3	0	0	0	52.14	0
GSM734161	2	0	0	0	52.24	0
GSM734143	3	0	0	0	52.5	1
GSM734111	3	1	0	1	52.86	0
GSM971979	3	0	0	0	53	0
GSM972025	3	2	0	1	53	0
GSM972138	3	0	0	0	53	1
GSM972202	3	1	0	1	53	0
GSM972219	3	2	1	2	53	0
GSM972356	3	0	0	0	53	1
GSM972414	3	0	0	0	53	0
GSM972427	3	0	0	0	53	0
GSM972430	3	0	0	0	53	0
GSM972200	3	0	0	0	54	0
GSM972203	3	2	0	1	54	0
GSM972431	3	1	0	1	54	0
GSM734174	3	1	0	1	54.54	0
GSM734112	3	1	0	1	54.9	1
GSM971991	3	0	0	0	55	1
GSM972031	3	0	0	0	55	0
GSM972041	3	0	0	0	55	0
GSM972130	4	0	0	0	55	0
GSM972428	3	2	0	1	55	0
GSM734163	2	0	0	0	55.13	0
GSM734145	3	0	0	0	55.33	0
GSM971974	4	1	1	2	56	0
GSM971993	3	0	0	0	56	0
GSM972152	3	1	0	1	56	0
GSM972281	1	0	0	0	56	0
GSM972306	3	0	0	0	56	0
GSM972403	3	0	0	0	56	0
GSM972198	3	1	0	1	57	0
GSM972211	3	1	0	1	57	0
GSM972222	3	0	0	0	57	0
GSM972274	4	2	0	1	57	0
GSM972494	2	0	0	0	57	0
GSM972046	3	0	0	0	58	0
GSM972103	3	2	0	1	58	0
GSM972182	4	0	0	0	58	1
GSM972320	2	1	0	1	58	1
GSM734151	3	0	0	0	58.45	0
GSM734169	3	1	0	1	58.45	0
GSM971980	4	1	0	1	59	0
GSM972059	3	0	0	0	59	0
GSM972425	3	1	0	1	59	0
GSM972493	3	0	0	0	59	0
GSM972498	3	1	0	1	59	1
GSM734127	3	2	0	1	59.07	1
GSM734114	3	1	0	1	59.34	0
GSM734166	2	0	0	0	59.53	0
GSM734150	3	0	0	0	59.96	0
GSM972032	3	0	0	0	60	0
GSM972058	3	0	0	0	60	0
GSM972107	3	1	0	1	60	1
GSM972265	3	1	0	1	60	0
GSM734138	3	1	1	2	60.75	0
GSM972094	3	0	0	0	61	0
GSM972132	3	0	0	0	61	1
GSM972295	4	1	0	1	61	0
GSM972348	3	0	0	0	62	0
GSM972429	4	2	0	1	62	0
GSM972520	3	1	0	1	62	1
GSM971966	3	1	0	1	63	0
GSM971969	1	0	0	0	63	0
GSM972040	3	0	0	0	63	0
GSM972126	3	0	0	0	63	0
GSM972385	3	0	0	0	63	0
GSM734147	3	0	0	0	63.25	0
GSM972398	3	0	0	0	64	1
GSM972476	4	1	0	1	64	0
GSM1681369	3	2	0	1	65	1
GSM971971	4	2	1	2	65	0
GSM972221	3	0	0	0	65	0
GSM972270	4	0	0	0	65	0
GSM972481	3	2	0	1	65	1
GSM734165	2	0	0	0	65.88	1
GSM972146	3	2	0	1	66	0
GSM972153	3	0	0	0	66	1
GSM972199	3	2	0	1	66	0
GSM972516	3	0	0	0	66	0
GSM972095	3	0	0	0	67	0
GSM972201	3	2	0	1	67	0
GSM972267	3	0	0	0	67	1
GSM972487	3	0	0	0	67	0
GSM734162	2	0	0	0	67.82	0
GSM1681371	2	0	0	0	68	0
GSM971986	3	0	0	0	68	0
GSM971987	3	0	0	0	68	0
GSM972070	4	0	0	0	68	1
GSM972125	3	0	0	0	68	0
GSM972441	4	2	1	2	68	0
GSM972457	3	1	0	1	68	0
GSM972492	2	0	0	0	68	0
GSM972090	3	0	0	0	69	0
GSM972341	3	1	0	1	69	0
GSM972478	3	0	0	0	69	0
GSM972480	3	0	0	0	69	0
GSM972063	3	0	0	0	70	0
GSM972091	3	0	0	0	70	0
GSM972217	3	1	1	2	70	0
GSM972418	3	0	0	0	70	0
GSM972491	3	0	0	0	70	0
GSM972123	3	0	0	0	71	0
GSM972325	3	1	0	1	71	0
GSM972370	3	1	0	1	71	1
GSM972008	4	2	1	2	72	1
GSM972106	3	1	0	1	72	0
GSM972346	3	1	0	1	72	1
GSM972467	3	2	0	1	72	0
GSM972499	4	2	0	1	72	0
GSM971962	4	2	0	1	73	0
GSM972001	2	1	0	1	73	0
GSM972170	2	2	0	1	73	0
GSM972193	3	1	0	1	73	0
GSM972196	3	0	0	0	73	0
GSM972264	3	0	0	0	73	0
GSM1681370	3	0	0	0	74	0
GSM971960	2	0	0	0	74	0
GSM972093	4	0	0	0	74	0
GSM972338	3	0	0	0	74	0
GSM972455	3	1	0	1	74	0
GSM972489	3	0	0	0	74	0
GSM972490	3	0	0	0	74	0
GSM734113	3	1	0	1	74.07	0
GSM971972	2	0	0	0	75	0
GSM972074	4	0	0	0	75	1
GSM972115	3	3	0	1	75	1
GSM972124	3	0	0	0	75	0
GSM972331	3	0	0	0	75	1
GSM972344	3	0	0	0	75	0
GSM972454	2	0	0	0	75	0
GSM972466	3	1	0	1	75	0
GSM972485	3	0	0	0	75	0
GSM1681367	3	1	0	1	76	0
GSM971996	3	1	0	1	76	0
GSM972263	2	1	0	1	76	0
GSM972339	3	1	0	1	76	0
GSM972484	3	0	0	0	76	0
GSM972521	3	0	0	0	76	1
GSM972151	3	1	0	1	77	0
GSM972160	3	0	0	0	77	0
GSM972162	3	1	0	1	77	0
GSM972334	3	2	0	1	77	0
GSM972020	3	2	0	1	78	0
GSM972028	3	2	0	1	78	0
GSM972319	3	0	0	0	78	1
GSM972329	3	0	0	0	78	0
GSM734121	3	1	0	1	78.87	0
GSM972088	4	0	0	0	79	0
GSM972269	2	0	0	0	79	0
GSM972373	3	1	0	1	79	0
GSM972405	4	0	0	0	79	1
GSM972323	3	1	0	1	80	0
GSM972333	3	0	0	0	80	0
GSM972472	4	0	0	0	80	0
GSM1681368	3	1	0	1	81	0
GSM971984	4	0	0	0	81	0
GSM972358	3	0	0	0	81	0
GSM972371	3	1	0	1	81	0
GSM972426	3	0	0	0	81	0
GSM972477	3	0	0	0	81	0
GSM972022	3	2	0	1	82	0
GSM972060	3	0	0	0	82	0
GSM972207	3	1	0	1	82	0
GSM972307	3	0	0	0	82	0
GSM972324	3	0	0	0	82	0
GSM972328	3	2	0	1	82	0
GSM972377	3	1	0	1	82	0
GSM972194	3	2	0	1	83	0
GSM972316	3	0	0	0	83	0
GSM972327	3	0	0	0	83	0
GSM972388	3	0	0	0	83	1
GSM734158	3	0	0	0	83.99	0
GSM972141	3	2	0	1	84	0
GSM972315	1	0	0	0	84	0
GSM972340	3	0	0	0	84	0
GSM972465	3	0	0	0	84	1
GSM1681363	3	0	0	0	85	0
GSM1681364	3	0	0	0	85	0
GSM972127	3	0	0	0	85	0
GSM972326	3	0	0	0	85	0
GSM972470	3	0	0	0	85	0
GSM734126	3	1	0	1	85.61	0
GSM734128	3	1	0	1	85.93	1
GSM1681361	2	0	0	0	86	0
GSM1681362	2	0	0	0	86	0
GSM1681365	3	2	0	1	86	0
GSM971970	2	0	0	0	86	0
GSM972131	3	0	0	0	86	0
GSM972322	3	0	0	0	86	1
GSM972330	3	0	0	0	86	0
GSM972378	3	2	0	1	86	0
GSM972464	2	0	0	0	86	0
GSM972469	2	0	0	0	86	0
GSM972510	3	0	0	0	86	0
GSM971983	3	1	0	1	87	0
GSM972089	3	0	0	0	87	0
GSM972165	4	0	0	0	87	1
GSM972332	3	0	0	0	87	0
GSM972376	3	2	0	1	87	0
GSM972475	3	0	0	0	87	0
GSM972462	2	0	0	0	88	0
GSM734144	3	0	0	0	88.99	0
GSM971997	3	2	0	1	89	0
GSM972004	3	1	1	2	89	0
GSM972374	1	1	0	1	90	0
GSM972386	3	0	0	0	90	0
GSM972399	4	1	0	1	90	0
GSM972015	3	0	0	0	91	0
GSM972313	2	0	0	0	91	1
GSM972410	3	0	0	0	91	0
GSM972056	4	0	0	0	92	0
GSM972308	3	1	0	1	92	0
GSM972368	3	1	0	1	92	0
GSM972383	3	0	0	0	92	0
GSM972055	4	0	0	0	93	0
GSM972128	3	0	0	0	93	0
GSM972159	3	1	0	1	93	0
GSM972389	4	0	0	0	93	0
GSM972027	3	2	0	1	94	0
GSM972216	3	2	1	2	94	0
GSM972309	3	0	0	0	95	0
GSM972354	3	2	0	1	95	1
GSM972367	3	1	0	1	95	0
GSM972379	2	1	0	1	95	0
GSM734132	3	1	1	2	95.07	0
GSM972460	3	0	0	0	96	0
GSM972461	3	0	0	0	96	0
GSM972085	3	0	0	0	97	0
GSM972174	3	1	0	1	97	0
GSM972312	3	0	0	0	97	1
GSM972451	4	0	0	0	97	0
GSM972362	3	1	0	1	98	0
GSM972452	3	2	0	1	99	0
GSM972522	3	0	0	0	99	0
GSM734168	3	1	0	1	99.51	0
GSM972453	3	1	0	1	100	0
GSM972012	3	1	1	2	101	0
GSM972139	3	1	0	1	102	0
GSM972369	3	2	0	1	102	1
GSM734171	4	0	0	0	102.44	0
GSM972108	4	1	0	1	103	0
GSM972364	3	1	0	1	103	0
GSM972409	4	0	0	0	104	0
GSM972424	3	0	0	0	104	0
GSM972301	3	2	0	1	105	1
GSM972397	3	0	0	0	105	0
GSM734122	3	1	0	1	105.17	0
GSM972311	3	0	0	0	106	0
GSM972384	3	0	0	0	106	1
GSM972406	3	0	0	0	106	0
GSM972501	3	1	0	1	106	1
GSM972396	3	0	0	0	107	0
GSM972190	3	0	0	0	108	0
GSM971978	2	0	0	0	109	0
GSM972150	3	1	0	1	109	0
GSM971968	4	0	0	0	112	0
GSM972156	3	1	0	1	112	1
GSM972018	2	2	0	1	117	0
GSM972375	3	1	0	1	117	0
GSM972473	3	0	0	0	117	0
GSM972157	3	1	0	1	118	0
GSM972515	3	0	0	0	118	0
GSM972474	3	1	0	1	119	0
GSM972158	3	2	0	1	120	0
GSM972195	3	0	0	0	120	0
GSM734153	4	0	0	0	120.62	0
GSM972144	3	0	0	0	121	0
GSM972191	3	1	0	1	122	0
GSM1681357	3	0	0	0	123	0
GSM972387	3	0	0	0	123	0
GSM972411	1	1	0	1	125	0
GSM972083	3	0	0	0	127	0
GSM972148	3	1	0	1	127	0
GSM972084	3	0	0	0	129	0
GSM972137	3	0	0	0	129	0
GSM972136	3	1	0	1	130	0
GSM972171	4	1	0	1	130	0
GSM1681353	3	0	0	0	131	0
GSM972502	3	0	0	0	131	0
GSM972082	3	0	0	0	132	1
GSM972149	3	0	0	0	132	0
GSM972407	4	0	0	0	132	0
GSM972353	4	0	0	0	133	0
GSM1681356	1	0	0	0	134	0
GSM972508	1	0	0	0	134	0
GSM972145	3	2	0	1	135	0
GSM972352	3	2	0	1	139	0
GSM972147	3	0	0	0	140	0
GSM972363	3	1	0	1	140	0
GSM1681355	3	1	0	1	141	0
GSM972360	3	1	0	1	141	0
GSM972506	3	0	0	0	141	0
GSM1681354	2	0	0	0	142	0
GSM972496	2	0	0	0	142	0
GSM972505	3	0	0	0	144	0
GSM972078	3	0	0	0	145	1
GSM972417	3	0	0	0	146	0
GSM972503	3	0	0	0	146	0
GSM972395	4	1	0	1	147	0
GSM972076	3	0	0	0	153	0
GSM972143	4	0	0	0	154	0
GSM972192	3	0	0	0	158	0
GSM972073	3	0	0	0	163	0
GSM972169	4	0	0	0	164	0
GSM972080	4	0	0	0	165	0
GSM972079	3	0	0	0	168	0
GSM972072	4	0	0	0	172	0
GSM972140	4	0	0	0	172	0
GSM972067	3	0	0	0	183	1
GSM972071	3	0	0	0	183	0
GSM972069	3	0	0	0	201	0
GSM1100477	0	0	0	0	300	0
GSM1100478	0	0	0	0	300	0
GSM1100479	0	0	0	0	300	0
GSM1100480	0	0	0	0	300	0
GSM1100481	0	0	0	0	300	0
GSM1100482	0	0	0	0	300	0
GSM1162227	0	0	0	0	300	0
GSM1162228	0	0	0	0	300	0
GSM1162229	0	0	0	0	300	0
GSM1162230	0	0	0	0	300	0
GSM1162231	0	0	0	0	300	0
GSM1162232	0	0	0	0	300	0
GSM1162233	0	0	0	0	300	0
GSM1162234	0	0	0	0	300	0
GSM1162235	0	0	0	0	300	0
GSM1162236	0	0	0	0	300	0
GSM1162237	0	0	0	0	300	0
GSM1162238	0	0	0	0	300	0
GSM1162239	0	0	0	0	300	0
GSM1162240	0	0	0	0	300	0
GSM1162241	0	0	0	0	300	0
GSM1536613	0	0	0	0	300	0
GSM1536614	0	0	0	0	300	0
GSM1536615	0	0	0	0	300	0
GSM1536616	0	0	0	0	300	0
GSM215051	0	0	0	0	300	0
GSM215052	0	0	0	0	300	0
GSM215053	0	0	0	0	300	0
GSM215054	0	0	0	0	300	0
GSM215055	0	0	0	0	300	0
GSM215056	0	0	0	0	300	0
GSM215057	0	0	0	0	300	0
GSM215058	0	0	0	0	300	0
GSM215059	0	0	0	0	300	0
GSM215060	0	0	0	0	300	0
GSM215061	0	0	0	0	300	0
GSM215062	0	0	0	0	300	0
GSM215063	0	0	0	0	300	0
GSM215064	0	0	0	0	300	0
GSM215065	0	0	0	0	300	0
GSM215066	0	0	0	0	300	0
GSM215067	0	0	0	0	300	0
GSM215068	0	0	0	0	300	0
GSM215069	0	0	0	0	300	0
GSM215070	0	0	0	0	300	0
GSM215071	0	0	0	0	300	0
GSM215072	0	0	0	0	300	0
GSM215073	0	0	0	0	300	0
GSM215074	0	0	0	0	300	0
GSM215075	0	0	0	0	300	0
GSM215076	0	0	0	0	300	0
GSM215077	0	0	0	0	300	0
GSM215078	0	0	0	0	300	0
GSM215079	0	0	0	0	300	0
GSM215080	0	0	0	0	300	0
GSM215081	0	0	0	0	300	0
GSM215082	0	0	0	0	300	0
GSM237984	0	0	0	0	300	0
GSM237985	0	0	0	0	300	0
GSM237986	0	0	0	0	300	0
GSM237987	0	0	0	0	300	0
GSM237988	0	0	0	0	300	0
GSM237989	0	0	0	0	300	0
GSM237990	0	0	0	0	300	0
GSM237991	0	0	0	0	300	0
GSM237992	0	0	0	0	300	0
GSM237993	0	0	0	0	300	0
GSM237994	0	0	0	0	300	0
GSM237995	0	0	0	0	300	0
t,n,m stage:TNM stage
m stage: "0" represent no metastasis;"1" represent metastasis
meta:	"0" represent no metastasis;
	"1" represent metastasis(but no distal metastasis);
	2 represent distal metastasis
OS: overall survival,300 months for normal
death: "0" represent alive; "1" represent dead
