# Supplementary material for: Identification of BGN and THBS2 as metastasis‐specific biomarkers and poor survival key regulators in human colon cancer by integrated analysis
Source: Clin Transl Med. 2022 Nov 14;12(11):e973. doi: 10.1002/ctm2.973 (PMC9663999; doi:10.1002/ctm2.973)
Supplement: Supplementary file 3 — Table S2. All genes in red module. [file CTM2-12-e973-s010.xlsx]

## Sheet: all genes in red module
Table S2. All genes in red module
Probe	GeneSymbol	moduleColor	GS.meta	p.GS.meta	MM.red	p.MM.red
201162_at	IGFBP7	red	0.304162	7.15226e-16	0.798844	2.95854e-150
212353_at	SULF1	red	0.287473	2.85051e-14	0.758841	4.40738e-127
201163_s_at	IGFBP7	red	0.28117	1.07733e-13	0.684498	3.53585e-94
203180_at	ALDH1A3	red	0.280797	1.16429e-13	0.709633	3.93081e-104
212354_at	SULF1	red	0.279408	1.55298e-13	0.790751	3.67759e-145
204051_s_at	SFRP4	red	0.279178	1.62878e-13	0.7607	4.67056e-128
204472_at	GEM	red	0.272842	5.93062e-13	0.755916	1.44478e-125
226237_at	COL8A1	red	0.272759	6.03053e-13	0.795931	2.14454e-148
219054_at	NPR3	red	0.270812	8.90926e-13	0.554483	1.63747e-55
230493_at	SHISA2	red	0.268446	1.42556e-12	0.543484	5.51761e-53
209955_s_at	FAP	red	0.268335	1.45746e-12	0.740022	1.08599e-117
203083_at	THBS2	red	0.267123	1.85063e-12	0.744989	4.34042e-120
205713_s_at	COMP	red	0.266218	2.21006e-12	0.682059	2.88951e-93
221731_x_at	VCAN	red	0.26336	3.85547e-12	0.79627	1.30721e-148
212344_at	SULF1	red	0.263011	4.125e-12	0.800519	2.44127e-151
1557049_at	BTBD19	red	0.262844	4.26029e-12	0.657819	1.16656e-84
204620_s_at	VCAN	red	0.261385	5.64171e-12	0.803819	1.6687e-153
229655_at	FAM19A5	red	0.259498	8.09231e-12	0.627024	8.15906e-75
205422_s_at	ITGBL1	red	0.258583	9.62832e-12	0.716712	3.94439e-107
200665_s_at	SPARC	red	0.257249	1.23921e-11	0.787164	5.65041e-143
238481_at	MGP	red	0.25716	1.26014e-11	0.631594	3.31818e-76
226997_at	ADAMTS12	red	0.253399	2.54615e-11	0.712468	2.53781e-105
226930_at	FNDC1	red	0.25116	3.84901e-11	0.851865	1.24977e-190
213905_x_at	BGN	red	0.250199	4.59011e-11	0.774586	1.24813e-135
215646_s_at	VCAN	red	0.247705	7.22638e-11	0.777551	2.56128e-137
202310_s_at	COL1A1	red	0.247398	7.63799e-11	0.722142	1.70944e-109
211161_s_at	COL3A1	red	0.246422	9.10833e-11	0.758382	7.64289e-127
204619_s_at	VCAN	red	0.245662	1.04398e-10	0.800499	2.51603e-151
214927_at	ITGBL1	red	0.245584	1.05871e-10	0.65082	2.54249e-82
219087_at	ASPN	red	0.245147	1.14487e-10	0.781786	8.95755e-140
228176_at	S1PR3	red	0.2448	1.21822e-10	0.835296	1.75402e-176
217428_s_at	COL10A1	red	0.244781	1.22232e-10	0.705882	1.40277e-102
211981_at	COL4A1	red	0.243192	1.62179e-10	0.688555	1.02448e-95
37892_at	COL11A1	red	0.242403	1.86517e-10	0.655847	5.39831e-84
205941_s_at	COL10A1	red	0.242014	1.99763e-10	0.724712	1.24392e-110
206326_at	GRP	red	0.241668	2.12346e-10	0.546554	1.11077e-53
223690_at	LTBP2	red	0.239722	2.98728e-10	0.710463	1.76859e-104
202403_s_at	COL1A2	red	0.238385	3.76985e-10	0.792624	2.55279e-146
203238_s_at	NOTCH3	red	0.238214	3.88374e-10	0.754978	4.38091e-125
202291_s_at	MGP	red	0.238191	3.89924e-10	0.83592	5.49878e-177
204320_at	COL11A1	red	0.237514	4.38409e-10	0.649781	5.58778e-82
229669_at	CCDC144NL-AS1 /// LOC105369205 /// LOC339260	red	0.237158	4.66218e-10	0.636733	8.49143e-78
208782_at	FSTL1	red	0.236964	4.82095e-10	0.862961	4.13877e-201
221729_at	COL5A2	red	0.236704	5.04177e-10	0.793914	3.99822e-147
228537_at	GLI2	red	0.236349	5.35943e-10	0.532527	1.47312e-50
218871_x_at	CSGALNACT2	red	0.236317	5.38899e-10	0.611019	4.02326e-70
218638_s_at	SPON2	red	0.235781	5.9088e-10	0.737003	2.93212e-116
223499_at	C1QTNF5 /// MFRP	red	0.235682	6.01078e-10	0.811426	1.1712e-158
219789_at	NPR3	red	0.23514	6.59496e-10	0.538741	6.35417e-52
211597_s_at	HOPX	red	0.235025	6.72549e-10	0.821446	8.16979e-166
226282_at	PTPN14	red	0.234818	6.96783e-10	0.753781	1.78995e-124
213125_at	OLFML2B	red	0.234788	7.0035e-10	0.84649	7.3915e-186
201261_x_at	BGN	red	0.234068	7.91852e-10	0.790813	3.36926e-145
231240_at	DIO2	red	0.233463	8.77697e-10	0.532306	1.64515e-50
221730_at	COL5A2	red	0.232957	9.56287e-10	0.810206	8.14299e-158
227566_at	NTM	red	0.232821	9.78616e-10	0.808237	1.80956e-156
218723_s_at	RGCC	red	0.232545	1.02537e-09	0.558555	1.79594e-56
52651_at	COL8A2	red	0.232373	1.05557e-09	0.630878	5.49969e-76
211571_s_at	VCAN	red	0.231556	1.21155e-09	0.791799	8.30197e-146
202273_at	PDGFRB	red	0.231173	1.29207e-09	0.774368	1.65613e-135
229802_at	WISP1	red	0.231124	1.30278e-09	0.763227	2.13754e-129
226828_s_at	HEYL	red	0.230171	1.52839e-09	0.706359	8.92972e-103
230254_at	FAM26E	red	0.229472	1.71745e-09	0.60569	1.28267e-68
231993_at	ITGBL1	red	0.229223	1.79029e-09	0.636323	1.14062e-77
209875_s_at	SPP1	red	0.228873	1.89746e-09	0.575841	1.06669e-60
203756_at	ARHGEF17	red	0.22883	1.91113e-09	0.630082	9.63462e-76
209487_at	RBPMS	red	0.228823	1.91346e-09	0.614699	3.54404e-71
202311_s_at	COL1A1	red	0.228775	1.92882e-09	0.693045	1.89947e-97
240460_at	LOC101929122	red	0.228671	1.96229e-09	0.584252	7.56984e-63
1554640_at	PALM2	red	0.22823	2.11124e-09	0.33096	1.14826e-18
201438_at	COL6A3	red	0.227892	2.23292e-09	0.824104	8.65968e-168
214587_at	COL8A1	red	0.227596	2.34471e-09	0.772455	1.96501e-134
224694_at	ANTXR1	red	0.226579	2.77288e-09	0.837754	1.76623e-178
211964_at	COL4A2	red	0.226221	2.94044e-09	0.762864	3.33944e-129
237094_at	FAM19A5	red	0.226077	3.01076e-09	0.664711	5.03865e-87
212489_at	COL5A1	red	0.225798	3.15182e-09	0.791698	9.58104e-146
203878_s_at	MMP11	red	0.225702	3.2021e-09	0.571406	1.36893e-59
217430_x_at	COL1A1	red	0.225233	3.45725e-09	0.705558	1.90566e-102
219773_at	NOX4	red	0.225107	3.52904e-09	0.772689	1.45346e-134
223672_at	SGIP1	red	0.225006	3.58754e-09	0.615803	1.69829e-71
208851_s_at	THY1	red	0.2248	3.71054e-09	0.794422	1.91896e-147
227660_at	ANTXR1	red	0.224091	4.16438e-09	0.713521	9.10192e-106
205206_at	ANOS1	red	0.224059	4.18643e-09	0.652821	5.53589e-83
202766_s_at	FBN1	red	0.223648	4.47473e-09	0.879985	4.0352e-219
207426_s_at	TNFSF4	red	0.223108	4.88391e-09	0.738413	6.32597e-117
226769_at	FIBIN	red	0.222654	5.25588e-09	0.838524	4.11282e-179
215076_s_at	COL3A1	red	0.222354	5.5168e-09	0.797461	2.28239e-149
201185_at	HTRA1	red	0.2222	5.65559e-09	0.849098	3.77263e-188
221900_at	COL8A2	red	0.222012	5.82909e-09	0.794811	1.09357e-147
200788_s_at	PEA15	red	0.221641	6.18767e-09	0.803818	1.66933e-153
201852_x_at	COL3A1	red	0.220547	7.37331e-09	0.808966	5.76555e-157
208850_s_at	THY1	red	0.220025	8.01419e-09	0.823877	1.28129e-167
209101_at	CTGF	red	0.219746	8.37881e-09	0.789632	1.78797e-144
209071_s_at	RGS5	red	0.219489	8.72842e-09	0.503556	1.48796e-44
201744_s_at	LUM	red	0.219298	8.99775e-09	0.746176	1.13827e-120
223475_at	CRISPLD1	red	0.219099	9.28642e-09	0.804084	1.11246e-153
209082_s_at	COL18A1	red	0.218984	9.45745e-09	0.773972	2.7692e-135
228608_at	NALCN	red	0.218827	9.69581e-09	0.508358	1.64749e-45
1557080_s_at	ITGBL1	red	0.218796	9.74364e-09	0.666948	8.34215e-88
202627_s_at	SERPINE1	red	0.218779	9.76952e-09	0.670054	6.68372e-89
212077_at	CALD1	red	0.21849	1.02278e-08	0.853697	2.66736e-192
228121_at	TGFB2 /// TGFB2-OT1	red	0.217696	1.15945e-08	0.615875	1.61923e-71
204052_s_at	SFRP4	red	0.21759	1.17889e-08	0.756981	4.07625e-126
205152_at	SLC6A1	red	0.217439	1.20737e-08	0.36035	4.58121e-22
210605_s_at	MFGE8	red	0.21704	1.28554e-08	0.758165	9.91657e-127
231879_at	COL12A1	red	0.217034	1.28683e-08	0.706368	8.85247e-103
223614_at	MMP16	red	0.216741	1.34741e-08	0.694362	5.8202e-98
209409_at	GRB10	red	0.216425	1.41575e-08	0.40661	3.49941e-28
201150_s_at	TIMP3	red	0.216312	1.44103e-08	0.815456	1.7491e-161
202765_s_at	FBN1	red	0.216255	1.45397e-08	0.846925	3.08712e-186
219463_at	LAMP5	red	0.216172	1.47301e-08	0.557317	3.52718e-56
207173_x_at	CDH11	red	0.215758	1.57147e-08	0.8007	1.86196e-151
210764_s_at	CYR61	red	0.215708	1.5838e-08	0.758657	5.49832e-127
201617_x_at	CALD1	red	0.215273	1.69507e-08	0.789964	1.12043e-144
222235_s_at	CSGALNACT2	red	0.21518	1.71997e-08	0.673635	3.50841e-90
201792_at	AEBP1	red	0.214968	1.7776e-08	0.871333	1.2059e-209
229459_at	FAM19A5	red	0.214786	1.82858e-08	0.79453	1.64178e-147
44702_at	SYDE1	red	0.214377	1.94861e-08	0.721715	2.63569e-109
204682_at	LTBP2	red	0.214368	1.95136e-08	0.773438	5.52786e-135
209488_s_at	RBPMS	red	0.214348	1.95743e-08	0.600504	3.50319e-67
202628_s_at	SERPINE1	red	0.214243	1.98958e-08	0.654216	1.89946e-83
238577_s_at	TSHZ2	red	0.213923	2.09066e-08	0.7463	9.88952e-121
239999_at	MIR99AHG	red	0.21385	2.1145e-08	0.577631	3.76673e-61
227404_s_at	EGR1	red	0.213474	2.24085e-08	0.380271	1.4005e-24
202371_at	TCEAL4	red	0.21336	2.28066e-08	0.484952	5.43252e-41
226311_at	ADAMTS2	red	0.212804	2.48478e-08	0.741729	1.65272e-118
204083_s_at	TPM2	red	0.212614	2.55857e-08	0.821878	3.92119e-166
211062_s_at	CPZ /// GPR78	red	0.211148	3.20352e-08	0.69217	4.15573e-97
223122_s_at	SFRP2	red	0.210712	3.42404e-08	0.803433	3.00453e-153
229554_at	LUM	red	0.208764	4.60128e-08	0.800064	4.82179e-151
205567_at	CHST1	red	0.208138	5.05638e-08	0.53796	9.46701e-52
1554762_a_at	WWC2	red	0.207692	5.40717e-08	0.409669	1.2713e-28
211959_at	IGFBP5	red	0.20757	5.50664e-08	0.796269	1.31035e-148
202206_at	ARL4C	red	0.206995	6.00248e-08	0.736949	3.10802e-116
213869_x_at	THY1	red	0.206899	6.0891e-08	0.778503	7.26526e-138
224396_s_at	ASPN	red	0.205572	7.42129e-08	0.779978	1.01684e-138
215116_s_at	DNM1	red	0.205565	7.42923e-08	0.453832	1.68082e-35
212667_at	SPARC	red	0.205328	7.69529e-08	0.873612	4.495e-212
204135_at	FILIP1L	red	0.20531	7.7157e-08	0.780323	6.40812e-139
200982_s_at	ANXA6	red	0.2053	7.72768e-08	0.707739	2.40581e-103
207191_s_at	ISLR	red	0.205182	7.86384e-08	0.858745	5.0576e-197
45749_at	FAM65A	red	0.205013	8.06391e-08	0.599043	8.79399e-67
209081_s_at	COL18A1	red	0.204625	8.53977e-08	0.804072	1.1334e-153
230440_at	ZNF469	red	0.204425	8.79593e-08	0.489553	7.48587e-42
204072_s_at	FRY	red	0.204389	8.84318e-08	0.63437	4.6192e-77
220334_at	RGS17	red	0.204382	8.85215e-08	0.352152	4.42067e-21
205279_s_at	GLRB	red	0.204155	9.15408e-08	0.5872	1.29113e-63
229479_at	LINC01614	red	0.203815	9.62486e-08	0.643994	4.23786e-80
244533_at	PTPN14	red	0.203566	9.98369e-08	0.681844	3.4747e-93
208626_s_at	VAT1	red	0.203035	1.07934e-07	0.651923	1.0986e-82
221942_s_at	GUCY1A3	red	0.202996	1.08554e-07	0.832213	5.04179e-174
208555_x_at	CST2	red	0.202742	1.12683e-07	0.354302	2.45501e-21
201147_s_at	TIMP3	red	0.202315	1.19936e-07	0.773645	4.2307e-135
208634_s_at	KIAA0754 /// MACF1	red	0.20221	1.21794e-07	0.577992	3.05124e-61
212670_at	ELN	red	0.202158	1.22729e-07	0.616733	9.12399e-72
202238_s_at	NNMT	red	0.202123	1.2336e-07	0.823927	1.1748e-167
214020_x_at	ITGB5	red	0.201919	1.2709e-07	0.45667	5.59578e-36
225303_at	KIRREL	red	0.201629	1.32569e-07	0.782181	5.25194e-140
211066_x_at	PCDHGA1 /// PCDHGA10 /// PCDHGA11 /// PCDHGA12 /// PCDHGA2 /// PCDHGA3 /// PCDHGA4 /// PCDHGA5 /// PCDHGA6 /// PCDHGA7 /// PCDHGA8 /// PCDHGA9 /// PCDHGB1 /// PCDHGB2 /// PCDHGB3 /// PCDHGB4 /// PCDHGB5 /// PCDHGB6 /// PCDHGB7 /// PCDHGC3 /// PCDHGC4 /// PCDHGC5	red	0.201625	1.32645e-07	0.63191	2.65388e-76
202363_at	SPOCK1	red	0.201557	1.33977e-07	0.871894	3.07293e-210
201431_s_at	DPYSL3	red	0.201537	1.34354e-07	0.870087	2.44675e-208
221011_s_at	LBH	red	0.201459	1.35895e-07	0.738668	4.78716e-117
201525_at	APOD	red	0.201315	1.38773e-07	0.60048	3.55572e-67
235944_at	HMCN1	red	0.201175	1.4162e-07	0.797363	2.63541e-149
202729_s_at	LTBP1	red	0.200717	1.51362e-07	0.700113	3.07017e-100
239286_at	CDH11	red	0.200613	1.53656e-07	0.73828	7.31515e-117
202237_at	NNMT	red	0.200559	1.54871e-07	0.818696	8.31458e-164
226777_at	ADAM12	red	0.200555	1.54956e-07	0.784798	1.48386e-141
200974_at	ACTA2	red	0.200417	1.58073e-07	0.832771	1.82664e-174
206091_at	MATN3	red	0.200414	1.58148e-07	0.480047	4.34862e-40
222020_s_at	NTM	red	0.200301	1.60767e-07	0.693984	8.1739e-98
204223_at	PRELP	red	0.200013	1.6759e-07	0.710537	1.64715e-104
235616_at	TSHZ2	red	0.199558	1.78965e-07	0.768576	2.74726e-132
224658_x_at	PACS1	red	0.199494	1.8062e-07	0.57624	8.4634e-61
203417_at	MFAP2	red	0.199045	1.92683e-07	0.715939	8.47195e-107
226395_at	HOOK3	red	0.198741	2.01279e-07	0.525869	3.97977e-49
219561_at	COPZ2	red	0.198408	2.11121e-07	0.774406	1.57703e-135
212488_at	COL5A1	red	0.198274	2.15242e-07	0.828238	6.31326e-171
225185_at	MRAS	red	0.197791	2.30607e-07	0.86703	3.47397e-205
207172_s_at	CDH11	red	0.197473	2.41345e-07	0.786704	1.07056e-142
201148_s_at	TIMP3	red	0.197363	2.45144e-07	0.778731	5.36321e-138
219584_at	PLA1A	red	0.197333	2.46193e-07	0.498323	1.57354e-43
206638_at	HTR2B	red	0.197102	2.54434e-07	0.677599	1.27769e-91
226638_at	ARHGAP23	red	0.196483	2.77838e-07	0.580635	6.47076e-62
209087_x_at	MCAM	red	0.196333	2.83808e-07	0.718201	8.98705e-108
212822_at	HEG1	red	0.196167	2.90577e-07	0.842298	2.91978e-182
214894_x_at	KIAA0754 /// MACF1	red	0.195985	2.98148e-07	0.596937	3.28883e-66
218469_at	GREM1	red	0.195897	3.01893e-07	0.770099	3.99611e-133
229225_at	NRP2	red	0.195388	3.24397e-07	0.810625	4.19356e-158
210004_at	OLR1	red	0.195195	3.3332e-07	0.61543	2.17772e-71
227013_at	LATS2	red	0.195178	3.34135e-07	0.789595	1.88381e-144
209183_s_at	C10orf10	red	0.19505	3.40194e-07	0.744316	9.24134e-120
204464_s_at	EDNRA	red	0.195046	3.40408e-07	0.697116	4.7949e-99
205249_at	EGR2	red	0.194798	3.52487e-07	0.742886	4.56845e-119
228080_at	LAYN	red	0.194741	3.55358e-07	0.90557	4.25337e-252
223121_s_at	SFRP2	red	0.194598	3.62535e-07	0.8227	9.65393e-167
222921_s_at	HEY2	red	0.194514	3.66837e-07	0.465319	1.83849e-37
211844_s_at	NRP2	red	0.193744	4.0869e-07	0.658045	9.78535e-85
202499_s_at	SLC2A3	red	0.193566	4.18954e-07	0.693491	1.27397e-97
220244_at	LINC00312	red	0.193403	4.28583e-07	0.658394	7.44872e-85
228703_at	P4HA3	red	0.193287	4.35584e-07	0.584739	5.66089e-63
205234_at	SLC16A4	red	0.193286	4.35677e-07	0.397385	6.9621e-27
200771_at	LAMC1	red	0.192895	4.60092e-07	0.809683	1.86178e-157
202207_at	ARL4C	red	0.192805	4.65848e-07	0.766224	5.24824e-131
218468_s_at	GREM1	red	0.192788	4.66999e-07	0.763402	1.72413e-129
227846_at	GPR176	red	0.192453	4.89231e-07	0.757492	2.21788e-126
207358_x_at	KIAA0754 /// MACF1	red	0.192383	4.9401e-07	0.605429	1.51761e-68
213273_at	TENM4	red	0.192379	4.9433e-07	0.639767	9.43386e-79
222108_at	AMIGO2	red	0.192309	4.99128e-07	0.573686	3.70538e-60
1554819_a_at	ITGA11	red	0.191885	5.29395e-07	0.440333	2.73298e-33
210095_s_at	IGFBP3	red	0.191828	5.33566e-07	0.678685	5.11231e-92
211071_s_at	MLLT11	red	0.191535	5.55625e-07	0.809485	2.54444e-157
203835_at	LRRC32	red	0.191111	5.89161e-07	0.778653	5.95066e-138
241780_at	CDH11	red	0.190843	6.11343e-07	0.628378	3.1774e-75
205304_s_at	KCNJ8	red	0.190802	6.14754e-07	0.721	5.42672e-109
212509_s_at	MXRA7	red	0.190663	6.2666e-07	0.781706	9.97091e-140
226695_at	PRRX1	red	0.190643	6.28415e-07	0.794776	1.15071e-147
209070_s_at	RGS5	red	0.190595	6.32527e-07	0.475001	3.56828e-39
206796_at	WISP1	red	0.190455	6.44898e-07	0.759626	1.71224e-127
216834_at	RGS1	red	0.189082	7.78276e-07	0.528276	1.21896e-49
213943_at	TWIST1	red	0.188893	7.98688e-07	0.777437	2.97694e-137
201149_s_at	TIMP3	red	0.1883	8.65776e-07	0.742113	1.07977e-118
202952_s_at	ADAM12	red	0.188283	8.67744e-07	0.740359	7.49604e-118
203817_at	GUCY1B3	red	0.187821	9.2395e-07	0.864748	6.96042e-203
204823_at	NAV3	red	0.187526	9.61694e-07	0.656107	4.41468e-84
237411_at	ADAMTS6	red	0.187498	9.65231e-07	0.547738	5.95815e-54
222379_at	KCNE4	red	0.186923	1.04331e-06	0.851694	1.78261e-190
211340_s_at	MCAM	red	0.186913	1.04472e-06	0.731335	1.26113e-113
218574_s_at	LMCD1	red	0.186828	1.05668e-06	0.734986	2.58396e-115
214844_s_at	DOK5	red	0.186769	1.06524e-06	0.746182	1.13073e-120
223378_at	GLIS2	red	0.186716	1.07281e-06	0.849586	1.38911e-188
1554966_a_at	FILIP1L	red	0.186533	1.09958e-06	0.784869	1.34617e-141
1558803_at	LOC101928188 /// LOC105371401	red	0.186185	1.15237e-06	0.538566	6.94799e-52
227058_at	MEDAG	red	0.185376	1.28433e-06	0.636211	1.23605e-77
214632_at	NRP2	red	0.185122	1.3287e-06	0.76299	2.85993e-129
226497_s_at	FLT1	red	0.185056	1.34053e-06	0.470168	2.5933e-38
203876_s_at	MMP11	red	0.184768	1.39296e-06	0.583145	1.46443e-62
235318_at	FBN1	red	0.18455	1.4341e-06	0.899748	8.00783e-244
160020_at	MMP14	red	0.184549	1.43422e-06	0.688051	1.59626e-95
214255_at	ATP10A	red	0.184483	1.44706e-06	0.695837	1.53385e-98
203325_s_at	COL5A1	red	0.184368	1.4693e-06	0.818524	1.10861e-163
209344_at	TPM4	red	0.18402	1.53886e-06	0.500877	5.00198e-44
215222_x_at	KIAA0754 /// MACF1	red	0.1839	1.56366e-06	0.589586	3.0435e-64
201616_s_at	CALD1	red	0.183139	1.72949e-06	0.833406	5.71631e-175
227554_at	MAGI2-AS3	red	0.183125	1.73257e-06	0.720749	6.99123e-109
209747_at	TGFB3	red	0.183035	1.75346e-06	0.735277	1.88976e-115
235938_at	ARMC9	red	0.182954	1.77221e-06	0.463191	4.29929e-37
203894_at	TUBG2	red	0.182884	1.78878e-06	0.512358	2.56478e-46
229530_at	GUCY1A3	red	0.182827	1.80222e-06	0.82257	1.20569e-166
214492_at	SGCD	red	0.182824	1.80296e-06	0.524223	8.8903e-49
203700_s_at	DIO2	red	0.182622	1.85174e-06	0.596394	4.61226e-66
202007_at	NID1	red	0.1823	1.93196e-06	0.73378	9.40054e-115
210973_s_at	FGFR1	red	0.182193	1.95913e-06	0.776507	1.01329e-136
217762_s_at	RAB31	red	0.181311	2.19967e-06	0.856161	1.39244e-194
206331_at	CALCRL	red	0.181122	2.25475e-06	0.592861	4.10716e-65
213001_at	ANGPTL2	red	0.180941	2.30868e-06	0.874852	2.05381e-213
235821_at	WISP1	red	0.180838	2.33989e-06	0.790648	4.25765e-145
218828_at	PLSCR3 /// TMEM256-PLSCR3	red	0.180831	2.34215e-06	0.43189	5.88994e-32
211966_at	COL4A2	red	0.180719	2.37662e-06	0.760563	5.51709e-128
212143_s_at	IGFBP3	red	0.18053	2.43575e-06	0.684116	4.91801e-94
236044_at	PLPP4	red	0.180421	2.47066e-06	0.734455	4.56615e-115
228580_at	HTRA3	red	0.180292	2.51239e-06	0.598422	1.29909e-66
213422_s_at	MXRA8	red	0.179663	2.7266e-06	0.842192	3.58647e-182
213004_at	ANGPTL2	red	0.1796	2.74873e-06	0.872613	5.28196e-211
209946_at	VEGFC	red	0.179412	2.81684e-06	0.876678	2.04933e-215
224560_at	TIMP2	red	0.179369	2.83241e-06	0.885796	6.62185e-226
202450_s_at	CTSK	red	0.179284	2.86394e-06	0.794851	1.03232e-147
201262_s_at	BGN	red	0.178785	3.05453e-06	0.71605	7.59007e-107
214803_at	CDH6	red	0.178782	3.05562e-06	0.528423	1.13342e-49
203549_s_at	LPL	red	0.178626	3.1177e-06	0.377031	3.6928e-24
214702_at	FN1	red	0.178472	3.18054e-06	0.565884	3.11027e-58
214081_at	PLXDC1	red	0.17811	3.33204e-06	0.618488	2.80779e-72
228776_at	GJC1	red	0.17798	3.38849e-06	0.79326	1.02595e-146
221814_at	ADGRA2	red	0.177708	3.50886e-06	0.824008	1.02288e-167
205079_s_at	MPDZ	red	0.177706	3.50981e-06	0.818861	6.3178e-164
205648_at	WNT2	red	0.177136	3.77546e-06	0.521198	3.84943e-48
224794_s_at	CERCAM	red	0.177078	3.80386e-06	0.796441	1.01927e-148
204463_s_at	EDNRA	red	0.176282	4.21044e-06	0.664271	7.16412e-87
209079_x_at	PCDHGA1 /// PCDHGA10 /// PCDHGA11 /// PCDHGA12 /// PCDHGA2 /// PCDHGA3 /// PCDHGA4 /// PCDHGA5 /// PCDHGA6 /// PCDHGA7 /// PCDHGA8 /// PCDHGA9 /// PCDHGB1 /// PCDHGB2 /// PCDHGB3 /// PCDHGB4 /// PCDHGB5 /// PCDHGB6 /// PCDHGB7 /// PCDHGC3 /// PCDHGC4 /// PCDHGC5	red	0.176181	4.2648e-06	0.618585	2.62954e-72
201430_s_at	DPYSL3	red	0.176176	4.26751e-06	0.813669	3.19576e-160
209708_at	MOXD1	red	0.176165	4.2734e-06	0.781514	1.2928e-139
235417_at	SPOCD1	red	0.176103	4.30704e-06	0.44145	1.80947e-33
235721_at	DTX3	red	0.175905	4.41674e-06	0.618035	3.8077e-72
224796_at	ASAP1	red	0.175821	4.46455e-06	0.508164	1.80214e-45
207031_at	NKX3-2	red	0.175355	4.73619e-06	0.702891	2.32977e-101
210869_s_at	MCAM	red	0.175152	4.85912e-06	0.73389	8.35343e-115
203874_s_at	SMARCA1	red	0.175106	4.88782e-06	0.685389	1.63298e-94
221870_at	EHD2	red	0.175038	4.9297e-06	0.790075	9.57852e-145
1561394_s_at	KIAA1755	red	0.174988	4.96147e-06	0.470406	2.35418e-38
219025_at	CD248	red	0.174857	5.04383e-06	0.715063	2.00842e-106
227971_at	NRK	red	0.174787	5.08905e-06	0.629297	1.67061e-75
224791_at	ASAP1	red	0.174714	5.13588e-06	0.570239	2.66213e-59
225566_at	NRP2	red	0.174584	5.22079e-06	0.83322	8.04537e-175
228585_at	ENTPD1	red	0.174433	5.32094e-06	0.745722	1.90101e-120
212561_at	DENND5A	red	0.174418	5.3311e-06	0.791446	1.37187e-145
211535_s_at	FGFR1	red	0.174404	5.34061e-06	0.827468	2.45825e-170
202202_s_at	LAMA4	red	0.174305	5.40771e-06	0.860329	1.52619e-198
217763_s_at	RAB31	red	0.174284	5.42222e-06	0.86103	3.20134e-199
230175_s_at	ST3GAL6	red	0.174049	5.58431e-06	0.495545	5.41298e-43
231001_at	FIBIN	red	0.174016	5.60747e-06	0.768812	2.04132e-132
226364_at	HIP1	red	0.173959	5.64802e-06	0.625327	2.6449e-74
222462_s_at	BACE1	red	0.173775	5.78009e-06	0.398805	4.4207e-27
231411_at	LHFP	red	0.173679	5.85016e-06	0.830409	1.31331e-172
220617_s_at	ZNF532	red	0.17335	6.09643e-06	0.722933	7.65424e-110
219908_at	DKK2	red	0.173311	6.12614e-06	0.582642	1.97414e-62
205426_s_at	HIP1	red	0.17326	6.16533e-06	0.37759	3.1266e-24
218656_s_at	LHFP	red	0.172797	6.53317e-06	0.89378	7.46506e-236
219315_s_at	TMEM204	red	0.172691	6.61961e-06	0.852372	4.32639e-191
210832_x_at	PTGER3	red	0.172444	6.82715e-06	0.549884	1.91647e-54
219743_at	HEY2	red	0.172248	6.99541e-06	0.612354	1.67214e-70
1555705_a_at	CMTM3	red	0.172046	7.17395e-06	0.799487	1.13939e-150
210089_s_at	LAMA4	red	0.171878	7.32459e-06	0.507123	2.91098e-45
219700_at	PLXDC1	red	0.171761	7.43164e-06	0.73604	8.30168e-116
222088_s_at	SLC2A14 /// SLC2A3	red	0.171623	7.56065e-06	0.687091	3.70218e-95
230722_at	BNC2	red	0.171516	7.66152e-06	0.871024	2.54782e-209
210933_s_at	FSCN1	red	0.171453	7.72127e-06	0.559845	8.86159e-57
216235_s_at	EDNRA	red	0.171054	8.11163e-06	0.593314	3.1091e-65
208131_s_at	PTGIS	red	0.17094	8.22771e-06	0.802677	9.4692e-153
205453_at	HOXB2	red	0.170824	8.34607e-06	0.621164	4.58616e-73
213488_at	SNED1	red	0.170576	8.60462e-06	0.540563	2.4959e-52
203695_s_at	DFNA5	red	0.170573	8.60781e-06	0.837494	2.87948e-178
222899_at	ITGA11	red	0.170558	8.62415e-06	0.686731	5.07115e-95
209505_at	NR2F1	red	0.170331	8.86906e-06	0.435515	1.59265e-32
202437_s_at	CYP1B1	red	0.170261	8.94556e-06	0.709075	6.71542e-104
218181_s_at	MAP4K4	red	0.170253	8.95388e-06	0.694773	4.01677e-98
211555_s_at	GUCY1B3	red	0.16959	9.71335e-06	0.828915	1.89681e-171
201842_s_at	EFEMP1	red	0.169472	9.85566e-06	0.755575	2.16453e-125
231579_s_at	TIMP2	red	0.169399	9.94425e-06	0.873353	8.5314e-212
201310_s_at	NREP	red	0.169202	1.0187e-05	0.708628	1.02997e-103
204200_s_at	PDGFB	red	0.168773	1.07349e-05	0.616309	1.21134e-71
203688_at	PKD2	red	0.167693	1.22411e-05	0.8115	1.0421e-158
207719_x_at	CEP170	red	0.167525	1.24928e-05	0.662359	3.28435e-86
220092_s_at	ANTXR1	red	0.167182	1.30222e-05	0.800317	3.30438e-151
230730_at	SGCD	red	0.167005	1.33035e-05	0.806673	2.06978e-155
209473_at	ENTPD1	red	0.166984	1.33373e-05	0.818749	7.62223e-164
209834_at	CHST3	red	0.166754	1.37126e-05	0.699597	4.93976e-100
207266_x_at	RBMS1	red	0.166678	1.38383e-05	0.79673	6.67767e-149
243940_at	TSHZ2	red	0.166674	1.38454e-05	0.66824	2.9303e-88
213434_at	STX2	red	0.166666	1.38586e-05	0.552761	4.1314e-55
215836_s_at	PCDHGA1 /// PCDHGA10 /// PCDHGA11 /// PCDHGA12 /// PCDHGA2 /// PCDHGA3 /// PCDHGA4 /// PCDHGA5 /// PCDHGA6 /// PCDHGA7 /// PCDHGA8 /// PCDHGA9 /// PCDHGB1 /// PCDHGB2 /// PCDHGB3 /// PCDHGB4 /// PCDHGB5 /// PCDHGB6 /// PCDHGB7 /// PCDHGC3 /// PCDHGC4 /// PCDHGC5	red	0.166495	1.41477e-05	0.641159	3.4144e-79
204686_at	IRS1	red	0.166418	1.42788e-05	0.428312	2.10809e-31
230130_at	SLIT2	red	0.166284	1.45118e-05	0.744268	9.75396e-120
208033_s_at	ZFHX3	red	0.16608	1.48715e-05	0.33169	9.54982e-19
206101_at	ECM2	red	0.165995	1.5023e-05	0.765258	1.74455e-130
218029_at	FAM65A	red	0.165957	1.50919e-05	0.651968	1.06208e-82
220988_s_at	C1QTNF3	red	0.165786	1.5405e-05	0.645538	1.34788e-80
224790_at	ASAP1	red	0.165673	1.5615e-05	0.493498	1.33578e-42
224657_at	ERRFI1	red	0.165421	1.60933e-05	0.338162	1.821e-19
203748_x_at	RBMS1	red	0.165191	1.65429e-05	0.7879	2.02907e-143
202208_s_at	ARL4C	red	0.164656	1.76325e-05	0.743389	2.60719e-119
214247_s_at	DKK3	red	0.164495	1.79738e-05	0.79353	6.95043e-147
204030_s_at	IQCJ-SCHIP1 /// SCHIP1	red	0.164438	1.80956e-05	0.791083	2.29803e-145
203989_x_at	F2R	red	0.164368	1.82467e-05	0.651695	1.30794e-82
228224_at	PRELP	red	0.164212	1.85888e-05	0.731219	1.42547e-113
201125_s_at	ITGB5	red	0.164004	1.90542e-05	0.600388	3.76721e-67
212928_at	TSPYL4	red	0.164001	1.90607e-05	0.491704	2.93397e-42
209621_s_at	PDLIM3	red	0.163977	1.91153e-05	0.824776	2.71357e-168
208633_s_at	KIAA0754 /// MACF1	red	0.163841	1.94246e-05	0.52505	5.93903e-49
217061_s_at	ETV1	red	0.16382	1.94731e-05	0.336809	2.58295e-19
1552289_a_at	CILP2	red	0.163652	1.98648e-05	0.394476	1.75376e-26
225021_at	ZNF532	red	0.163647	1.98762e-05	0.833018	1.16198e-174
209493_at	PDZD2	red	0.163543	2.01221e-05	0.497863	1.93272e-43
1552295_a_at	SLC39A13	red	0.163167	2.10374e-05	0.562402	2.16381e-57
209356_x_at	EFEMP2	red	0.162849	2.18406e-05	0.922331	2.66423e-279
210762_s_at	DLC1	red	0.162758	2.20768e-05	0.787149	5.77331e-143
204914_s_at	SOX11	red	0.162684	2.22688e-05	0.631188	4.4192e-76
224911_s_at	DCBLD2	red	0.162546	2.26356e-05	0.507964	1.97612e-45
213429_at	BICC1	red	0.162514	2.27208e-05	0.807454	6.14201e-156
205330_at	MN1	red	0.162144	2.37295e-05	0.782944	1.86584e-140
212950_at	ADGRF5	red	0.162104	2.38416e-05	0.744617	6.59478e-120
32094_at	CHST3	red	0.161976	2.42023e-05	0.622006	2.58484e-73
205991_s_at	PRRX1	red	0.161845	2.45771e-05	0.748151	1.20737e-121
230508_at	DKK3	red	0.161843	2.45803e-05	0.677677	1.19672e-91
226658_at	PDPN	red	0.161793	2.47258e-05	0.691616	6.81653e-97
219569_s_at	SLC35G2	red	0.161718	2.4944e-05	0.462492	5.67534e-37
242979_at	IRS1	red	0.161716	2.49506e-05	0.449844	7.74587e-35
117_at	HSPA6	red	0.161604	2.5278e-05	0.316809	3.72261e-17
209365_s_at	ECM1	red	0.161539	2.54715e-05	0.564576	6.46226e-58
239058_at	FOXC2	red	0.16153	2.54985e-05	0.44582	3.54772e-34
211126_s_at	CSRP2	red	0.161113	2.67724e-05	0.639285	1.33906e-78
203592_s_at	FSTL3	red	0.160619	2.83564e-05	0.651464	1.55933e-82
210374_x_at	PTGER3	red	0.160487	2.87961e-05	0.517398	2.37622e-47
236034_at	ANGPT2	red	0.16028	2.94939e-05	0.355994	1.54069e-21
227235_at	GUCY1A3	red	0.15994	3.06826e-05	0.819308	2.99589e-164
210517_s_at	AKAP12	red	0.159915	3.07709e-05	0.801706	4.1048e-152
209721_s_at	IFFO1	red	0.159808	3.11532e-05	0.719131	3.55005e-108
201694_s_at	EGR1	red	0.159645	3.17475e-05	0.403042	1.1249e-27
1553706_at	HTRA4	red	0.159522	3.22003e-05	0.367305	6.3526e-23
238617_at	KIF26B	red	0.159517	3.2219e-05	0.685955	9.97812e-95
237261_at	ANGPT2	red	0.159371	3.2767e-05	0.304172	7.13574e-16
202988_s_at	RGS1	red	0.159302	3.30307e-05	0.523884	1.04851e-48
235182_at	ISM1	red	0.159262	3.31838e-05	0.7191	3.65979e-108
203570_at	LOXL1	red	0.159142	3.36456e-05	0.842551	1.78214e-182
204575_s_at	MMP19	red	0.158997	3.42117e-05	0.803136	4.71309e-153
228141_at	GPX8	red	0.158796	3.50095e-05	0.779782	1.32271e-138
218718_at	PDGFC	red	0.158753	3.51844e-05	0.808523	1.15477e-156
220088_at	C5AR1	red	0.158539	3.60612e-05	0.735811	1.06315e-115
236738_at	C3orf80	red	0.158429	3.65192e-05	0.815231	2.52701e-161
221541_at	CRISPLD2	red	0.158263	3.7223e-05	0.838025	1.05789e-178
218824_at	PNMAL1	red	0.158247	3.72911e-05	0.73511	2.25983e-115
202196_s_at	DKK3	red	0.158047	3.81536e-05	0.775885	2.28933e-136
213069_at	HEG1	red	0.157791	3.92876e-05	0.914078	3.28955e-265
213010_at	PRKCDBP	red	0.157721	3.96019e-05	0.80128	7.79734e-152
209651_at	TGFB1I1	red	0.157706	3.96704e-05	0.851041	6.92132e-190
203935_at	ACVR1	red	0.157614	4.00909e-05	0.664704	5.06581e-87
229942_at	BNC2	red	0.156977	4.31079e-05	0.767638	8.94868e-132
205880_at	PRKD1	red	0.156973	4.31281e-05	0.85741	9.35e-196
201975_at	CLIP1	red	0.156842	4.37789e-05	0.383519	5.24171e-25
202728_s_at	LTBP1	red	0.156681	4.45868e-05	0.603989	3.81971e-68
1554863_s_at	DOK5	red	0.156642	4.47822e-05	0.544237	3.72864e-53
203069_at	SV2A	red	0.156418	4.59366e-05	0.440648	2.43316e-33
226152_at	TTC7B	red	0.156309	4.65044e-05	0.752981	4.56634e-124
213790_at	ADAM12	red	0.156136	4.74259e-05	0.743284	2.93113e-119
208637_x_at	ACTN1	red	0.156091	4.76661e-05	0.597072	3.02316e-66
227561_at	DDR2	red	0.155757	4.95014e-05	0.822394	1.62799e-166
213413_at	STON1	red	0.155745	4.95674e-05	0.874215	1.00597e-212
213543_at	SGCD	red	0.155536	5.07541e-05	0.727303	8.5885e-112
208747_s_at	C1S	red	0.155279	5.2242e-05	0.841607	1.11653e-181
212157_at	SDC2	red	0.155257	5.23706e-05	0.827703	1.62587e-170
222738_at	WWC2	red	0.155252	5.24042e-05	0.590548	1.69434e-64
202435_s_at	CYP1B1	red	0.155131	5.31213e-05	0.692064	4.56859e-97
56197_at	PLSCR3 /// TMEM256-PLSCR3	red	0.154789	5.52041e-05	0.600182	4.29097e-67
213316_at	KIAA1462	red	0.154765	5.53495e-05	0.861119	2.62501e-199
204154_at	CDO1	red	0.154741	5.54989e-05	0.633839	6.74819e-77
203151_at	MAP1A	red	0.154674	5.59213e-05	0.753149	3.75233e-124
228268_at	FMO2	red	0.154583	5.64897e-05	0.344353	3.59548e-20
1554008_at	OSMR	red	0.154565	5.66041e-05	0.545169	2.2938e-53
227699_at	L3HYPDH	red	0.154525	5.68627e-05	0.584828	5.36546e-63
228407_at	SCUBE3	red	0.154469	5.72178e-05	0.383956	4.58958e-25
218775_s_at	WWC2	red	0.154364	5.78959e-05	0.597489	2.32995e-66
217764_s_at	RAB31	red	0.154281	5.84382e-05	0.893906	5.12377e-236
213306_at	MPDZ	red	0.154245	5.86697e-05	0.851352	3.63333e-190
215706_x_at	ZYX	red	0.154241	5.86974e-05	0.510587	5.86092e-46
229271_x_at	COL11A1	red	0.15388	6.11103e-05	0.641018	3.78479e-79
220750_s_at	P3H1	red	0.153832	6.14413e-05	0.728645	2.12512e-112
205303_at	KCNJ8	red	0.153738	6.20869e-05	0.780129	8.31259e-139
205347_s_at	TMSB15A	red	0.153402	6.44553e-05	0.395523	1.25892e-26
234996_at	CALCRL	red	0.153305	6.51558e-05	0.570612	2.15344e-59
226722_at	FAM20C	red	0.1533	6.51964e-05	0.832091	6.30035e-174
203910_at	ARHGAP29	red	0.153294	6.52358e-05	0.536277	2.22749e-51
47550_at	LZTS1	red	0.15329	6.5266e-05	0.733867	8.56035e-115
227099_s_at	C11orf96	red	0.15324	6.56309e-05	0.762809	3.57246e-129
37022_at	PRELP	red	0.152726	6.94803e-05	0.470851	1.96318e-38
238865_at	PABPC4L	red	0.1526	7.04624e-05	0.789606	1.85481e-144
211726_s_at	FMO2	red	0.152544	7.09002e-05	0.362221	2.70523e-22
212746_s_at	CEP170	red	0.152455	7.15973e-05	0.701212	1.11123e-100
1568957_x_at	SRGAP2B /// SRGAP2C	red	0.15224	7.33244e-05	0.626535	1.14594e-74
226713_at	CCDC50	red	0.152237	7.3344e-05	0.595697	7.11508e-66
236179_at	CDH11	red	0.152226	7.34324e-05	0.76471	3.43887e-130
201843_s_at	EFEMP1	red	0.15217	7.38913e-05	0.76207	8.82383e-129
226944_at	HTRA3	red	0.152138	7.41529e-05	0.660528	1.39596e-85
206580_s_at	EFEMP2	red	0.152074	7.46758e-05	0.882343	7.87032e-222
205572_at	ANGPT2	red	0.152004	7.52605e-05	0.434788	2.07272e-32
208944_at	TGFBR2	red	0.151862	7.64435e-05	0.392798	2.97543e-26
228863_at	PCDH17	red	0.151752	7.73799e-05	0.637813	3.89382e-78
219310_at	SYNDIG1	red	0.15167	7.80812e-05	0.690492	1.85061e-96
202008_s_at	NID1	red	0.151607	7.86254e-05	0.644615	2.67569e-80
229172_at	HSPA12B	red	0.1516	7.86797e-05	0.57054	2.24259e-59
205031_at	EFNB3	red	0.151587	7.87997e-05	0.340821	9.11337e-20
203875_at	SMARCA1	red	0.151469	7.9826e-05	0.650652	2.8889e-82
212992_at	AHNAK2	red	0.151334	8.10156e-05	0.671148	2.72834e-89
213656_s_at	KLC1	red	0.151301	8.1314e-05	0.542839	7.70963e-53
228602_at	SGCD	red	0.151185	8.23528e-05	0.675915	5.25111e-91
227486_at	NT5E	red	0.151153	8.26483e-05	0.457021	4.88146e-36
211160_x_at	ACTN1	red	0.151125	8.28979e-05	0.609844	8.6793e-70
204217_s_at	RTN2	red	0.151104	8.30942e-05	0.369244	3.63028e-23
230214_at	MRVI1	red	0.150784	8.60592e-05	0.60227	1.14324e-67
212765_at	CAMSAP2	red	0.150639	8.74292e-05	0.589349	3.5159e-64
203370_s_at	PDLIM7	red	0.150608	8.77272e-05	0.785187	8.69555e-142
214771_x_at	MPRIP	red	0.150226	9.1466e-05	0.579143	1.55525e-61
228335_at	CLDN11	red	0.150198	9.17517e-05	0.654594	1.41953e-83
226955_at	AFAP1L1	red	0.150045	9.32933e-05	0.675811	5.73049e-91
222911_s_at	CXorf36	red	0.149996	9.37936e-05	0.623678	8.22808e-74
205425_at	HIP1	red	0.149834	9.54601e-05	0.582353	2.34328e-62
224002_s_at	FKBP7	red	0.149787	9.59455e-05	0.678344	6.81937e-92
221898_at	PDPN	red	0.149656	9.73275e-05	0.744586	6.83265e-120
230224_at	ZCCHC18	red	0.149652	9.73728e-05	0.287659	2.73933e-14
224061_at	INMT	red	0.149332	0.000100808	0.659105	4.27108e-85
209210_s_at	FERMT2	red	0.149329	0.00010084	0.893872	5.6694e-236
211958_at	IGFBP5	red	0.149327	0.000100867	0.817582	5.29583e-163
208127_s_at	SOCS5	red	0.149294	0.00010123	0.452609	2.69098e-35
201615_x_at	CALD1	red	0.149246	0.000101752	0.686805	4.75475e-95
205381_at	LRRC17	red	0.14923	0.000101929	0.631781	2.90819e-76
1554474_a_at	MOXD1	red	0.149155	0.000102763	0.783886	5.16795e-141
214454_at	ADAMTS2	red	0.149017	0.000104312	0.717048	2.82776e-107
205280_at	GLRB	red	0.14888	0.000105866	0.682102	2.78454e-93
210809_s_at	POSTN	red	0.148854	0.000106168	0.712924	1.62805e-105
224822_at	DLC1	red	0.148354	0.00011206	0.830379	1.38551e-172
1555420_a_at	KLF7	red	0.148302	0.000112693	0.495095	6.60574e-43
200986_at	SERPING1	red	0.148109	0.000115062	0.873247	1.10868e-211
1565681_s_at	DIP2C	red	0.148087	0.000115326	0.580566	6.73764e-62
201105_at	LGALS1	red	0.148047	0.000115821	0.856144	1.44549e-194
235534_at	PHLDA3	red	0.147874	0.000117998	0.670816	3.58221e-89
211148_s_at	ANGPT2	red	0.147622	0.000121235	0.362161	2.75103e-22
207034_s_at	GLI2	red	0.147604	0.000121476	0.681549	4.47225e-93
208451_s_at	C4A /// C4B /// C4B_2	red	0.147481	0.000123085	0.706672	6.63462e-103
209343_at	EFHD1	red	0.147432	0.00012374	0.499047	1.13842e-43
202351_at	ITGAV	red	0.147421	0.000123888	0.572081	9.30762e-60
200808_s_at	ZYX	red	0.147335	0.000125028	0.537505	1.19358e-51
38671_at	PLXND1	red	0.147301	0.000125484	0.736247	6.64353e-116
212775_at	OBSL1	red	0.147299	0.000125514	0.554066	2.0497e-55
219514_at	ANGPTL2	red	0.147255	0.000126099	0.779195	2.89439e-138
206439_at	EPYC	red	0.147085	0.000128416	0.557199	3.76222e-56
224927_at	PPP1R18	red	0.147055	0.000128827	0.810633	4.1377e-158
209652_s_at	PGF	red	0.147041	0.00012902	0.43119	7.56714e-32
233986_s_at	PLEKHG2	red	0.146829	0.000131978	0.555938	7.45973e-56
238732_at	COL24A1	red	0.146654	0.000134467	0.633321	9.75595e-77
214428_x_at	C4A /// C4B /// C4B_2	red	0.146589	0.000135409	0.640634	5.01306e-79
1555725_a_at	RGS5	red	0.146544	0.00013605	0.489603	7.32762e-42
214701_s_at	FN1	red	0.146377	0.000138497	0.615278	2.41115e-71
212464_s_at	FN1	red	0.14629	0.000139781	0.732177	5.17266e-114
225688_s_at	PHLDB2	red	0.146146	0.000141946	0.792712	2.25076e-146
216442_x_at	FN1	red	0.146111	0.000142478	0.728696	2.0161e-112
228311_at	BCL6B	red	0.145988	0.000144346	0.599053	8.73663e-67
206481_s_at	LDB2	red	0.145936	0.000145148	0.835166	2.22971e-176
1555778_a_at	POSTN	red	0.145573	0.000150846	0.690283	2.22688e-96
210495_x_at	FN1	red	0.145561	0.000151029	0.729988	5.21263e-113
212012_at	PXDN	red	0.145499	0.000152025	0.825465	8.19713e-169
206932_at	CH25H	red	0.145475	0.000152419	0.491777	2.84083e-42
213909_at	LRRC15	red	0.145323	0.000154881	0.674146	2.29509e-90
202052_s_at	RAI14	red	0.145294	0.000155372	0.749745	1.94335e-122
201389_at	ITGA5	red	0.145269	0.00015577	0.831937	8.32102e-174
205717_x_at	PCDHGA1 /// PCDHGA10 /// PCDHGA11 /// PCDHGA12 /// PCDHGA2 /// PCDHGA3 /// PCDHGA4 /// PCDHGA5 /// PCDHGA6 /// PCDHGA7 /// PCDHGA8 /// PCDHGA9 /// PCDHGB1 /// PCDHGB2 /// PCDHGB3 /// PCDHGB4 /// PCDHGB5 /// PCDHGB6 /// PCDHGB7 /// PCDHGC3 /// PCDHGC4 /// PCDHGC5	red	0.145265	0.000155837	0.661684	5.6072e-86
230008_at	THSD7A	red	0.145024	0.000159858	0.532538	1.46463e-50
218864_at	TNS1	red	0.144938	0.000161321	0.754305	9.67711e-125
228489_at	TM4SF18	red	0.144835	0.000163082	0.440429	2.63847e-33
233335_at	ITGA11	red	0.144772	0.000164171	0.369874	3.02451e-23
238583_at	MSRB3	red	0.144762	0.00016433	0.686487	6.27402e-95
213553_x_at	APOC1	red	0.144746	0.00016462	0.470993	1.8528e-38
201069_at	MMP2	red	0.144589	0.000167352	0.862953	4.20963e-201
215294_s_at	SMARCA1	red	0.144463	0.000169592	0.6765	3.21767e-91
242100_at	CHSY3	red	0.144187	0.000174586	0.741775	1.56988e-118
220356_at	CORIN	red	0.144163	0.000175034	0.541848	1.28717e-52
212504_at	DIP2C	red	0.14399	0.000178235	0.679401	2.7868e-92
219778_at	ZFPM2	red	0.143754	0.000182684	0.875614	3.03228e-214
215127_s_at	RBMS1	red	0.143548	0.000186671	0.753054	4.19397e-124
206025_s_at	TNFAIP6	red	0.143524	0.000187147	0.726475	2.02582e-111
41386_i_at	KDM6B	red	0.143203	0.000193517	0.314472	6.49565e-17
201426_s_at	VIM	red	0.143201	0.000193553	0.864499	1.23623e-202
223463_at	RAB23	red	0.143111	0.00019538	0.555092	1.1787e-55
231067_s_at	AKAP12	red	0.143037	0.000196903	0.684201	4.57135e-94
219520_s_at	WWC3	red	0.142894	0.000199845	0.464853	2.21558e-37
204337_at	RGS4	red	0.142862	0.000200517	0.712747	1.93456e-105
212646_at	RFTN1	red	0.142818	0.000201444	0.852949	1.2918e-191
214175_x_at	PDLIM4	red	0.142769	0.000202461	0.767675	8.54072e-132
202436_s_at	CYP1B1	red	0.142629	0.000205446	0.722633	1.03895e-109
218353_at	RGS5	red	0.142502	0.000208175	0.448651	1.21898e-34
212099_at	RHOB	red	0.142497	0.00020827	0.476146	2.22058e-39
205599_at	TRAF1	red	0.142302	0.000212526	0.409465	1.36037e-28
209191_at	TUBB6	red	0.142051	0.000218128	0.909173	1.71564e-257
213933_at	PTGER3	red	0.14194	0.000220643	0.718843	4.73329e-108
201012_at	ANXA1	red	0.141824	0.000223323	0.538875	5.9326e-52
211719_x_at	FN1	red	0.14178	0.000224326	0.715385	1.46252e-106
209596_at	MXRA5	red	0.141613	0.000228234	0.78147	1.37122e-139
204457_s_at	GAS1	red	0.141402	0.000233261	0.87698	9.50199e-216
1552507_at	KCNE4	red	0.141389	0.00023358	0.671225	2.56253e-89
201908_at	DVL3	red	0.140896	0.000245736	0.539276	4.83197e-52
204556_s_at	DZIP1	red	0.140496	0.000256021	0.748859	5.37454e-122
207030_s_at	CSRP2	red	0.140363	0.000259535	0.682128	2.72373e-93
212372_at	MYH10	red	0.140116	0.000266179	0.753175	3.63912e-124
213418_at	HSPA6	red	0.139804	0.000274803	0.438563	5.24084e-33
239769_at	CDH11	red	0.139751	0.0002763	0.414061	2.91644e-29
227758_at	RERG	red	0.139708	0.000277487	0.709246	5.69948e-104
227697_at	SOCS3	red	0.139695	0.000277875	0.59157	9.07519e-65
207714_s_at	SERPINH1	red	0.139656	0.000278966	0.708272	1.44764e-103
205277_at	PRDM2	red	0.139265	0.000290305	0.439826	3.29526e-33
205100_at	GFPT2	red	0.13926	0.000290444	0.84843	1.47159e-187
238478_at	BNC2	red	0.139241	0.000291019	0.889068	6.87589e-230
225381_at	MIR100HG	red	0.139179	0.000292848	0.846971	2.81094e-186
204948_s_at	FST	red	0.139056	0.000296516	0.618305	3.17497e-72
212951_at	ADGRF5	red	0.139038	0.000297086	0.700806	1.61799e-100
209868_s_at	RBMS1	red	0.138992	0.000298472	0.787233	5.13398e-143
1555103_s_at	FGF7	red	0.138954	0.000299628	0.42667	3.76485e-31
224710_at	RAB34	red	0.138772	0.000305181	0.887372	8.26451e-228
203907_s_at	IQSEC1	red	0.138766	0.000305376	0.495179	6.36576e-43
201645_at	TNC	red	0.138628	0.000309681	0.767935	6.16167e-132
214318_s_at	FRY	red	0.138627	0.000309724	0.35659	1.30658e-21
205501_at	PDE10A	red	0.138595	0.000310708	0.509471	9.84332e-46
204339_s_at	RGS4	red	0.138506	0.000313524	0.477219	1.42071e-39
206026_s_at	TNFAIP6	red	0.138243	0.00032196	0.721984	2.00732e-109
212158_at	SDC2	red	0.138154	0.000324858	0.840589	7.96289e-181
212642_s_at	HIVEP2	red	0.138122	0.000325929	0.529002	8.5119e-50
226885_at	RNF217	red	0.137769	0.00033772	0.458659	2.57348e-36
203404_at	ARMCX2	red	0.137633	0.000342365	0.757483	2.24056e-126
225511_at	GPRC5B	red	0.13763	0.000342493	0.601053	2.47499e-67
203548_s_at	LPL	red	0.137566	0.000344677	0.414241	2.74454e-29
227530_at	AKAP12	red	0.137367	0.000351642	0.732561	3.44223e-114
214297_at	CSPG4	red	0.137353	0.000352133	0.577558	3.93119e-61
205080_at	RARB	red	0.137304	0.000353864	0.525176	5.58572e-49
1557938_s_at	PTRF	red	0.137179	0.000358335	0.864	3.87965e-202
218818_at	FHL3	red	0.136992	0.000365137	0.566152	2.67676e-58
219501_at	ENOX1	red	0.136976	0.000365689	0.736796	3.66773e-116
211945_s_at	ITGB1	red	0.136838	0.000370791	0.52576	4.19792e-49
225812_at	FAM229B	red	0.136677	0.000376809	0.581532	3.81069e-62
220504_at	KERA	red	0.136652	0.000377752	0.356023	1.52838e-21
232090_at	DNM3OS	red	0.136606	0.000379487	0.728912	1.60793e-112
212609_s_at	AKT3	red	0.136504	0.00038336	0.823032	5.46766e-167
219779_at	ZFHX4	red	0.136403	0.000387251	0.675472	7.60889e-91
204082_at	PBX3	red	0.136373	0.000388429	0.71025	2.17142e-104
222101_s_at	DCHS1	red	0.136151	0.000397117	0.721113	4.84306e-109
229265_at	SKI	red	0.136066	0.000400474	0.497152	2.65302e-43
227529_s_at	AKAP12	red	0.136045	0.000401298	0.763856	9.86524e-130
225265_at	RBMS1	red	0.135988	0.000403608	0.729576	8.02908e-113
201783_s_at	RELA	red	0.135893	0.000407433	0.389018	9.68109e-26
225782_at	MSRB3	red	0.135771	0.000412372	0.878538	1.74115e-217
214981_at	POSTN	red	0.13575	0.000413264	0.508209	1.76516e-45
208789_at	PTRF	red	0.135527	0.000422487	0.906843	5.59573e-254
215489_x_at	HOMER3	red	0.135515	0.00042302	0.610009	7.79472e-70
236843_at	NOX4	red	0.135371	0.000429094	0.596702	3.80804e-66
218338_at	PHC1	red	0.135237	0.000434821	0.517312	2.47542e-47
221773_at	ELK3	red	0.135149	0.000438622	0.703567	1.23776e-101
203888_at	THBD	red	0.135069	0.0004421	0.795521	3.90143e-148
222146_s_at	TCF4	red	0.135023	0.000444101	0.797874	1.24187e-149
204338_s_at	RGS4	red	0.134693	0.000458787	0.506376	4.10326e-45
213592_at	APLNR	red	0.134674	0.000459645	0.626457	1.20963e-74
203323_at	CAV2	red	0.134667	0.000459996	0.716814	3.5673e-107
209897_s_at	SLIT2	red	0.134549	0.000465384	0.787103	6.15673e-143
37384_at	PPM1F	red	0.134256	0.00047897	0.563294	1.31957e-57
210990_s_at	LAMA4	red	0.134184	0.000482375	0.601368	2.02777e-67
200897_s_at	PALLD	red	0.13411	0.000485899	0.796353	1.15898e-148
224733_at	CMTM3	red	0.134083	0.000487197	0.865248	2.20019e-203
231795_at	STON1	red	0.133967	0.000492737	0.409287	1.44355e-28
219935_at	ADAMTS5	red	0.133858	0.000498037	0.715565	1.22436e-106
201505_at	LAMB1	red	0.133837	0.000499065	0.527824	1.52293e-49
206236_at	GPR4	red	0.133671	0.000507264	0.509015	1.21588e-45
212419_at	ZCCHC24	red	0.13358	0.000511808	0.729814	6.25645e-113
204879_at	PDPN	red	0.133493	0.00051615	0.693013	1.9551e-97
214806_at	BICD1	red	0.133439	0.000518889	0.333786	5.60786e-19
209118_s_at	TUBA1A	red	0.133351	0.000523381	0.842183	3.65368e-182
233547_x_at	PDE1A	red	0.133275	0.000527265	0.654497	1.52959e-83
217904_s_at	BACE1	red	0.13327	0.000527522	0.708823	8.54597e-104
207120_at	ZNF667	red	0.13321	0.000530635	0.552764	4.12563e-55
212265_at	QKI	red	0.133092	0.000536788	0.736368	5.8257e-116
239580_at	GUCY1A3	red	0.133006	0.000541272	0.653314	3.79494e-83
213290_at	COL6A2	red	0.132987	0.000542295	0.814639	6.63009e-161
206127_at	ELK3	red	0.132938	0.000544878	0.539924	3.46662e-52
209182_s_at	C10orf10	red	0.13284	0.000550129	0.628817	2.33751e-75
41644_at	SASH1	red	0.132772	0.000553788	0.544443	3.35041e-53
211626_x_at	ERG	red	0.132747	0.000555106	0.502938	1.97016e-44
204589_at	NUAK1	red	0.132743	0.00055532	0.808822	7.23215e-157
209209_s_at	FERMT2	red	0.132727	0.000556207	0.868732	6.24253e-207
202465_at	PCOLCE	red	0.13268	0.00055874	0.870915	3.32204e-209
242985_x_at	RNF180	red	0.132609	0.000562611	0.4651	2.00657e-37
231842_at	KIAA1462	red	0.132346	0.000577159	0.829663	5.00205e-172
214880_x_at	CALD1	red	0.132213	0.000584652	0.6105	5.65389e-70
209086_x_at	MCAM	red	0.132109	0.000590565	0.729063	1.37411e-112
227779_at	ECSCR	red	0.131999	0.000596933	0.59615	5.36846e-66
218651_s_at	LARP6	red	0.131906	0.000602273	0.62678	9.67041e-75
212985_at	APBB2	red	0.131618	0.000619288	0.483255	1.12003e-40
213217_at	ADCY2	red	0.131557	0.00062292	0.547229	7.79089e-54
212923_s_at	PXDC1	red	0.131501	0.000626349	0.693943	8.48768e-98
209526_s_at	HDGFRP3	red	0.131391	0.000633009	0.561206	4.19151e-57
227070_at	GLT8D2	red	0.131376	0.000633935	0.860222	1.9364e-198
230311_s_at	PRDM6	red	0.131131	0.000649054	0.730515	2.99386e-113
224920_x_at	MYADM	red	0.131117	0.000649937	0.598234	1.46125e-66
235131_at	RHOJ	red	0.131068	0.000652988	0.410588	9.35803e-29
226103_at	NEXN	red	0.13077	0.000671971	0.801731	3.95635e-152
209543_s_at	CD34	red	0.13065	0.000679743	0.663483	1.34391e-86
209561_at	THBS3	red	0.130471	0.000691518	0.611282	3.38506e-70
203324_s_at	CAV2	red	0.130458	0.000692341	0.685262	1.82294e-94
229357_at	ADAMTS5	red	0.130027	0.00072147	0.718392	7.4307e-108
204913_s_at	SOX11	red	0.130004	0.000723074	0.611082	3.85879e-70
204221_x_at	GLIPR1	red	0.129931	0.000728098	0.551266	9.18797e-55
1557223_at	RBPMS	red	0.129852	0.000733628	0.527271	1.99982e-49
200600_at	MSN	red	0.129815	0.000736242	0.849497	1.66805e-188
228367_at	ALPK2	red	0.12981	0.000736534	0.613015	1.08103e-70
225285_at	BCAT1	red	0.129642	0.000748444	0.796549	8.70293e-149
1554126_at	MSRB3	red	0.129575	0.00075323	0.3942	1.91308e-26
37408_at	MRC2	red	0.129454	0.000761963	0.869536	9.17906e-208
232124_at	FAM198A	red	0.129444	0.000762713	0.447031	2.24868e-34
36030_at	IFFO1	red	0.129411	0.000765061	0.760022	1.0621e-127
230744_at	FSTL1	red	0.129314	0.000772182	0.648911	1.07782e-81
226498_at	FLT1	red	0.129215	0.000779459	0.476114	2.24966e-39
200782_at	ANXA5	red	0.12911	0.000787229	0.67966	2.23643e-92
1552658_a_at	NAV3	red	0.128873	0.000805112	0.512988	1.90963e-46
222877_at	NRP2	red	0.128853	0.000806628	0.855497	5.79436e-194
214085_x_at	GLIPR1	red	0.12861	0.000825417	0.552758	4.13824e-55
1568955_at	SRGAP2 /// SRGAP2B /// SRGAP2C	red	0.128575	0.000828187	0.649819	5.43026e-82
217279_x_at	MMP14	red	0.128484	0.000835276	0.611428	3.07503e-70
223316_at	CCDC3	red	0.128456	0.000837535	0.641603	2.46529e-79
232884_s_at	ZNF853	red	0.128362	0.000845001	0.456798	5.32367e-36
220979_s_at	ST6GALNAC5	red	0.128278	0.00085172	0.798809	3.11556e-150
203477_at	COL15A1	red	0.128132	0.000863483	0.81537	2.01388e-161
210330_at	SGCD	red	0.12812	0.000864467	0.461866	7.27329e-37
230071_at	SEPTIN11	red	0.128099	0.000866224	0.703521	1.29336e-101
224550_s_at	MRVI1	red	0.128072	0.000868429	0.622111	2.40605e-73
219179_at	DACT1	red	0.128052	0.000870065	0.656504	3.24457e-84
216693_x_at	HDGFRP3	red	0.127872	0.000884872	0.559116	1.32122e-56
222421_at	UBE2H	red	0.127633	0.000904992	0.435817	1.42753e-32
225582_at	ITPRIP	red	0.127592	0.000908456	0.682141	2.69252e-93
220599_s_at	CARD14	red	0.127397	0.000925253	-0.293892	7.10669e-15
204140_at	TPST1	red	0.127152	0.000946711	0.775011	7.17291e-136
226522_at	PODN	red	0.127149	0.000946952	0.656167	4.21421e-84
225269_s_at	RBMS1	red	0.127116	0.000949897	0.760325	7.3563e-128
212262_at	QKI	red	0.12707	0.000954035	0.834492	7.7569e-176
226705_at	FGFR1	red	0.127052	0.000955572	0.816134	5.76546e-162
232217_at	FAM26E	red	0.12704	0.000956643	0.677309	1.63091e-91
225231_at	CBL	red	0.12701	0.000959342	0.453228	2.12152e-35
213428_s_at	COL6A1	red	0.12695	0.000964733	0.853055	1.03237e-191
213348_at	CDKN1C	red	0.126865	0.000972484	0.55941	1.12505e-56
212970_at	APBB2	red	0.126738	0.000984052	0.439361	3.90902e-33
226820_at	ZNF362	red	0.126565	0.00100001	0.565337	4.22599e-58
219855_at	NUDT11	red	0.126507	0.00100543	0.575097	1.64108e-60
212607_at	AKT3	red	0.126503	0.00100581	0.811002	2.3019e-158
206211_at	SELE	red	0.126388	0.00101664	0.480204	4.07046e-40
1559034_at	SIRPB2	red	0.126057	0.00104844	0.467125	8.89678e-38
214841_at	CNIH3	red	0.125965	0.00105736	0.581543	3.78435e-62
212776_s_at	OBSL1	red	0.12589	0.00106478	0.474796	3.88411e-39
203063_at	PPM1F	red	0.12574	0.00107966	0.572839	6.02869e-60
225442_at	DDR2	red	0.125726	0.00108104	0.857403	9.49039e-196
221447_s_at	GLT8D2	red	0.125588	0.00109501	0.838222	7.28896e-179
200859_x_at	FLNA	red	0.125571	0.00109672	0.811449	1.12959e-158
213249_at	FBXL7	red	0.125488	0.0011052	0.853411	4.88548e-192
201591_s_at	NISCH	red	0.125471	0.0011069	0.439639	3.52983e-33
223024_at	AP1M1	red	0.125448	0.00110919	0.574216	2.73059e-60
227792_at	ITPRIPL2	red	0.125448	0.00110922	0.462056	6.74707e-37
213541_s_at	ERG	red	0.125193	0.00113564	0.775645	3.13409e-136
212154_at	SDC2	red	0.125038	0.00115205	0.831079	3.93367e-173
212136_at	ATP2B4	red	0.124979	0.00115826	0.71916	3.44702e-108
1557261_at	WHAMMP2 /// WHAMMP3	red	0.124945	0.00116192	0.49486	7.3308e-43
228218_at	LSAMP	red	0.124937	0.0011628	0.70731	3.62016e-103
205824_at	HSPB2	red	0.124904	0.00116631	0.687337	2.98589e-95
230102_at	ETV5	red	0.124893	0.0011675	0.397075	7.68616e-27
239952_at	ZEB1	red	0.124743	0.00118375	0.564745	5.88227e-58
212651_at	RHOBTB1	red	0.12473	0.00118516	0.38978	7.64061e-26
226065_at	PRICKLE1	red	0.12464	0.00119501	0.776122	1.6796e-136
209524_at	HDGFRP3	red	0.124376	0.00122427	0.607068	5.27184e-69
203753_at	TCF4	red	0.124354	0.00122683	0.81244	2.31501e-159
213170_at	GPX7	red	0.124246	0.00123903	0.653561	3.14119e-83
209250_at	DEGS1	red	0.12422	0.00124199	0.643678	5.35126e-80
227236_at	TSPAN2	red	0.124106	0.001255	0.652029	1.01367e-82
217053_x_at	ETV1	red	0.124079	0.00125804	0.365567	1.04539e-22
211709_s_at	CLEC11A	red	0.124034	0.00126323	0.769385	9.88487e-133
1555630_a_at	RAB34	red	0.123975	0.00127007	0.89594	1.10913e-238
205907_s_at	OMD	red	0.12396	0.00127185	0.532537	1.46534e-50
225825_at	C20orf194	red	0.123872	0.00128216	0.767235	1.4835e-131
229549_at	CALU	red	0.123848	0.00128493	0.620853	5.66668e-73
220272_at	BNC2	red	0.123796	0.00129105	0.803859	1.56776e-153
226621_at	OSMR	red	0.1237	0.0013024	0.898068	1.5708e-241
220203_at	BMP8A	red	0.123653	0.001308	0.440917	2.20302e-33
205943_at	TDO2	red	0.123649	0.00130855	0.435668	1.50675e-32
219489_s_at	NXN	red	0.123638	0.0013098	0.889743	9.97437e-231
205193_at	MAFF	red	0.123519	0.00132405	0.313601	7.98529e-17
204994_at	MX2	red	0.123485	0.00132824	0.45519	9.94529e-36
214752_x_at	FLNA	red	0.123445	0.00133302	0.816462	3.36307e-162
242006_at	LCA5	red	0.123375	0.00134162	0.452807	2.49409e-35
217369_at	IGHG1 /// IGHV3-13 /// IGHV4-31	red	0.123202	0.00136286	0.593768	2.34959e-65
205168_at	DDR2	red	0.123115	0.00137373	0.870442	1.04212e-208
212067_s_at	C1R	red	0.122864	0.00140538	0.888562	2.89095e-229
236192_at	HOOK3	red	0.122755	0.00141933	0.513405	1.5698e-46
227290_at	CDYL2	red	0.122743	0.00142091	0.526116	3.52594e-49
204671_s_at	ANKRD6	red	0.122582	0.00144173	0.690584	1.70558e-96
206049_at	SELP	red	0.122509	0.00145131	0.541625	1.44406e-52
227923_at	SHANK3	red	0.122491	0.00145368	0.583251	1.37432e-62
203456_at	PRAF2	red	0.122223	0.00148929	0.656664	2.86562e-84
204906_at	RPS6KA2	red	0.122213	0.00149057	0.419108	5.22735e-30
206571_s_at	MAP4K4	red	0.122054	0.00151213	0.549128	2.86039e-54
202391_at	BASP1	red	0.121971	0.00152349	0.797744	1.50309e-149
202141_s_at	COPS8	red	0.121539	0.001584	0.438804	4.79708e-33
203887_s_at	THBD	red	0.121468	0.00159409	0.818925	5.68261e-164
212245_at	MCFD2	red	0.121446	0.00159725	0.327548	2.70174e-18
205404_at	HSD11B1	red	0.121433	0.00159905	0.677076	1.98439e-91
224774_s_at	NAV1	red	0.121416	0.00160146	0.556093	6.85989e-56
203632_s_at	GPRC5B	red	0.121376	0.00160725	0.57338	4.41865e-60
213496_at	PLPPR4	red	0.121185	0.00163504	0.7178	1.33953e-107
220637_at	FAM124B	red	0.121128	0.00164343	0.317477	3.17159e-17
214660_at	ITGA1	red	0.121009	0.00166104	0.590363	1.897e-64
219985_at	HS3ST3A1	red	0.120954	0.00166924	0.721369	3.74029e-109
201309_x_at	NREP	red	0.12082	0.00168941	0.631959	2.56303e-76
1552309_a_at	NEXN	red	0.120725	0.00170378	0.804647	4.6993e-154
225979_at	PLEKHG2	red	0.120721	0.00170428	0.483839	8.73789e-41
231380_at	C8orf34	red	0.120682	0.00171034	0.460198	1.40587e-36
242321_at	PTPN14	red	0.120494	0.00173924	0.654771	1.23905e-83
228540_at	QKI	red	0.120434	0.00174858	0.505244	6.89136e-45
204456_s_at	GAS1	red	0.120369	0.00175867	0.611596	2.75491e-70
227628_at	GPX8	red	0.120187	0.00178742	0.67711	1.92796e-91
204298_s_at	LOX	red	0.120014	0.00181507	0.723947	2.72161e-110
65718_at	ADGRA2	red	0.120006	0.00181635	0.824194	7.4192e-168
226676_at	ZNF521	red	0.119918	0.00183061	0.862492	1.19723e-200
218935_at	EHD3	red	0.11968	0.00186968	0.732334	4.38032e-114
40687_at	GJA4	red	0.119557	0.00189029	0.724097	2.33443e-110
221039_s_at	ASAP1	red	0.119509	0.00189823	0.521181	3.87988e-48
208561_at	ABCC9	red	0.119441	0.00190964	0.613831	6.3036e-71
202827_s_at	MMP14	red	0.119376	0.00192069	0.673934	2.73612e-90
204303_s_at	CTIF	red	0.119327	0.00192913	0.477444	1.29358e-39
244521_at	TSHZ2	red	0.119271	0.0019386	0.623645	8.41997e-74
227780_s_at	ECSCR	red	0.119155	0.00195861	0.663423	1.40973e-86
224335_s_at	BACE1	red	0.119088	0.00197023	0.326424	3.57321e-18
212558_at	SPRY1	red	0.118864	0.00200948	0.471787	1.33929e-38
225147_at	CYTH3	red	0.118846	0.00201265	0.594681	1.33627e-65
209656_s_at	TMEM47	red	0.118674	0.00204336	0.738511	5.68428e-117
228785_at	ZNF281	red	0.118661	0.00204578	0.549172	2.79504e-54
211965_at	ZFP36L1	red	0.118586	0.00205936	0.461447	8.58467e-37
228827_at	RUNX1T1	red	0.118567	0.00206263	0.816786	1.974e-162
214390_s_at	BCAT1	red	0.118528	0.00206984	0.489262	8.49485e-42
228298_at	PCED1B	red	0.118457	0.00208283	0.512844	2.04312e-46
211668_s_at	PLAU	red	0.118351	0.0021022	0.621111	4.75589e-73
203886_s_at	FBLN2	red	0.118059	0.00215675	0.711963	4.14668e-105
203683_s_at	VEGFB	red	0.118047	0.00215895	0.537922	9.65074e-52
212791_at	C1orf216	red	0.117996	0.0021687	0.629247	1.73029e-75
227399_at	VGLL3	red	0.11795	0.00217742	0.866035	3.54587e-204
214853_s_at	SHC1	red	0.117807	0.00220482	0.611361	3.21495e-70
213122_at	TSPYL5	red	0.117649	0.00223544	0.871286	1.34916e-209
207233_s_at	MITF	red	0.117618	0.00224146	0.841739	8.64551e-182
1554741_s_at	FGF7 /// KGFLP1 /// KGFLP2	red	0.117615	0.00224209	0.692351	3.53711e-97
227844_at	FMNL3	red	0.117566	0.00225167	0.472389	1.04638e-38
224624_at	LRRC8A	red	0.117459	0.00227278	0.474732	3.98879e-39
234951_s_at	COL12A1	red	0.117269	0.00231071	0.434873	2.01044e-32
1552721_a_at	FGF1	red	0.117228	0.00231894	0.507692	2.24095e-45
205226_at	PDGFRL	red	0.117199	0.00232484	0.665544	2.58371e-87
219134_at	ADGRL4	red	0.117142	0.00233631	0.741056	3.47938e-118
219090_at	SLC24A3	red	0.116959	0.00237386	0.735691	1.21011e-115
218368_s_at	TNFRSF12A	red	0.116894	0.00238721	0.306297	4.38595e-16
228461_at	SH3RF3	red	0.116747	0.00241784	0.624063	6.31895e-74
204915_s_at	SOX11	red	0.116652	0.00243793	0.613211	9.4963e-71
209197_at	SEPT11 /// SYT11	red	0.116643	0.00243982	0.835341	1.61179e-176
219616_at	ACSS3	red	0.116584	0.00245239	0.392277	3.50351e-26
212687_at	LIMS1	red	0.116185	0.0025385	0.56666	2.01292e-58
212764_at	ZEB1	red	0.11615	0.00254612	0.794	3.53139e-147
218537_at	HCFC1R1	red	0.116021	0.00257453	0.525851	4.01407e-49
228850_s_at	SLIT2	red	0.115924	0.0025962	0.76129	2.28089e-128
205237_at	FCN1	red	0.115634	0.00266182	0.604142	3.46472e-68
203390_s_at	KIF3C	red	0.115613	0.0026666	0.518792	1.22183e-47
225369_at	ESAM	red	0.115378	0.00272106	0.642637	1.15361e-79
60084_at	CYLD	red	0.115295	0.00274037	0.543688	4.96254e-53
201169_s_at	BHLHE40	red	0.115204	0.00276195	0.335888	3.27454e-19
225242_s_at	CCDC80	red	0.115073	0.00279314	0.880587	8.31026e-220
239260_at	CORIN	red	0.114876	0.00284066	0.514773	8.2453e-47
212233_at	MAP1B	red	0.114742	0.00287318	0.809061	4.9664e-157
218699_at	RAB29	red	0.114728	0.0028766	0.415186	1.9931e-29
222908_at	PIEZO2	red	0.114644	0.0028973	0.584073	8.42539e-63
201954_at	ARPC1B	red	0.11457	0.00291563	0.329423	1.69073e-18
213247_at	SVEP1	red	0.114527	0.00292638	0.545623	1.80947e-53
200785_s_at	LRP1	red	0.114503	0.00293249	0.402167	1.49502e-27
205180_s_at	ADAM8	red	0.11444	0.00294815	0.476445	1.96071e-39
227307_at	TSPAN18	red	0.114414	0.0029547	0.577478	4.1193e-61
226348_at	FUT11	red	0.114194	0.00301062	0.682313	2.32483e-93
207705_s_at	NINL	red	0.114187	0.00301241	0.362311	2.63704e-22
200836_s_at	MAP4	red	0.114149	0.00302213	0.390679	5.7761e-26
227557_at	SCARF2	red	0.114125	0.00302843	0.714529	3.39172e-106
229491_at	SLC9B2	red	0.114096	0.00303584	0.356428	1.36632e-21
201564_s_at	FSCN1	red	0.113954	0.00307267	0.502262	2.67628e-44
224797_at	ARRDC3	red	0.113731	0.0031314	0.355921	1.57194e-21
219884_at	LHX6	red	0.113682	0.00314426	0.410101	1.10097e-28
204400_at	EFS	red	0.113473	0.00320053	0.86173	6.66889e-200
226893_at	ABL2	red	0.113411	0.00321719	0.523306	1.38848e-48
231741_at	S1PR3	red	0.113271	0.00325565	0.366953	7.0281e-23
230482_at	ST6GALNAC5	red	0.113199	0.00327534	0.75388	1.59311e-124
226517_at	BCAT1	red	0.113049	0.00331725	0.799234	1.65951e-150
219602_s_at	PIEZO2	red	0.113003	0.00332992	0.656088	4.47735e-84
228843_at	ARL10	red	0.112717	0.00341124	0.712216	3.24377e-105
225481_at	FRMD6	red	0.112611	0.00344154	0.868486	1.12127e-206
223204_at	FAM198B	red	0.112388	0.00350671	0.557167	3.82829e-56
212624_s_at	CHN1	red	0.112255	0.00354616	0.701239	1.08384e-100
232099_at	PCDHB16	red	0.112073	0.0036006	0.396116	1.04298e-26
216598_s_at	CCL2	red	0.112026	0.00361477	0.733354	1.48105e-114
203440_at	CDH2	red	0.111992	0.00362495	0.784064	4.05554e-141
226001_at	KLHL5	red	0.111841	0.00367085	0.803127	4.78113e-153
203699_s_at	DIO2	red	0.111723	0.00370723	0.51821	1.61389e-47
210375_at	PTGER3	red	0.111697	0.00371523	0.681684	3.98273e-93
214620_x_at	PAM	red	0.111619	0.00373949	0.563346	1.28183e-57
227927_at	LOC101060398 /// LOC105371312	red	0.111539	0.0037646	0.37265	1.34611e-23
204677_at	CDH5	red	0.111499	0.00377735	0.761706	1.37538e-128
201809_s_at	ENG	red	0.111495	0.0037785	0.768249	4.14764e-132
219427_at	FAT4	red	0.111441	0.00379548	0.596574	4.12357e-66
220407_s_at	TGFB2	red	0.111303	0.00383917	0.390355	6.38958e-26
204114_at	NID2	red	0.111105	0.00390299	0.744212	1.0386e-119
204235_s_at	GULP1	red	0.111021	0.00393027	0.543192	6.42065e-53
222548_s_at	MAP4K4	red	0.111018	0.00393139	0.519102	1.05352e-47
217767_at	C3	red	0.110779	0.00401014	0.739818	1.35882e-117
1552277_a_at	MSANTD3	red	0.110687	0.00404071	0.488506	1.17853e-41
228186_s_at	RSPO3	red	0.110626	0.00406101	0.703102	1.91367e-101
201693_s_at	EGR1	red	0.110534	0.00409226	0.402803	1.21596e-27
226142_at	GLIPR1	red	0.110491	0.00410675	0.563516	1.1665e-57
212119_at	RHOQ	red	0.110478	0.00411123	0.702803	2.52967e-101
1557079_at	ITGBL1	red	0.110341	0.00415802	0.380988	1.12863e-24
226756_at	CCDC71L	red	0.11034	0.00415835	0.498493	1.45858e-43
202806_at	DBN1	red	0.110193	0.00420888	0.668457	2.45734e-88
200907_s_at	PALLD	red	0.11005	0.00425895	0.803146	4.64253e-153
240259_at	FLRT2 /// LOC100506718	red	0.110023	0.00426838	0.386089	2.3903e-25
222547_at	MAP4K4	red	0.110022	0.00426885	0.551742	7.12674e-55
212423_at	ZCCHC24	red	0.109985	0.00428189	0.708739	9.25917e-104
236029_at	FAT3	red	0.109801	0.00434714	0.497759	2.02385e-43
212197_x_at	MPRIP	red	0.109796	0.00434889	0.531689	2.23938e-50
202283_at	SERPINF1	red	0.109737	0.00436983	0.854746	2.8843e-193
236277_at	LOC104968398	red	0.109657	0.00439881	0.604497	2.76026e-68
214293_at	SEPTIN11	red	0.109595	0.00442108	0.64271	1.09304e-79
222162_s_at	ADAMTS1	red	0.109588	0.00442365	0.71046	1.77444e-104
216944_s_at	ITPR1	red	0.109508	0.0044527	0.650619	2.96136e-82
1558397_at	PECAM1	red	0.10937	0.00450343	0.661478	6.59712e-86
226728_at	SLC27A1	red	0.109317	0.00452324	0.44062	2.45897e-33
236297_at	PLXDC2	red	0.109292	0.0045323	0.782521	3.31343e-140
206283_s_at	TAL1	red	0.109261	0.00454387	0.429258	1.50675e-31
219432_at	EVC	red	0.109107	0.0046015	0.834266	1.17817e-175
205117_at	FGF1	red	0.109095	0.00460611	0.60632	8.55023e-69
55872_at	UCKL1 /// ZNF512B	red	0.109048	0.00462371	0.700845	1.56147e-100
212013_at	PXDN	red	0.109038	0.00462763	0.743911	1.45559e-119
228339_at	ECSCR	red	0.108901	0.00467947	0.712785	1.86504e-105
214212_x_at	FERMT2	red	0.108861	0.00469501	0.809135	4.41781e-157
208790_s_at	PTRF	red	0.108795	0.00472038	0.814871	4.54728e-161
236361_at	GALNT15	red	0.108684	0.00476317	0.691729	6.1618e-97
216061_x_at	PDGFB	red	0.108512	0.00483029	0.488392	1.23813e-41
205802_at	TRPC1	red	0.10848	0.00484308	0.754872	4.96452e-125
227289_at	PCDH17	red	0.108286	0.00491994	0.655261	8.49218e-84
227584_at	NAV1	red	0.108154	0.00497286	0.651464	1.5594e-82
227618_at	NHSL2	red	0.108018	0.00502821	0.859423	1.13627e-197
52255_s_at	COL5A3	red	0.107997	0.00503653	0.646628	5.97641e-81
204165_at	WASF1	red	0.107868	0.00508959	0.424951	6.8869e-31
218736_s_at	PALMD	red	0.107748	0.00513931	0.738501	5.74694e-117
220327_at	VGLL3	red	0.107496	0.00524468	0.741003	3.68578e-118
222880_at	AKT3	red	0.107483	0.00525048	0.664586	5.57069e-87
218032_at	SNN	red	0.107457	0.0052614	0.489473	7.75221e-42
202878_s_at	CD93	red	0.107415	0.00527939	0.824572	3.85668e-168
225755_at	KLHDC8B	red	0.1074	0.00528554	0.621696	3.19396e-73
210875_s_at	ZEB1	red	0.107078	0.00542455	0.714351	4.03803e-106
238455_at	PLXDC2	red	0.10689	0.0055071	0.783859	5.36143e-141
202133_at	WWTR1	red	0.106791	0.00555113	0.827905	1.13765e-170
235471_at	VSTM4	red	0.106761	0.00556441	0.687161	3.48042e-95
224772_at	NAV1	red	0.106741	0.00557349	0.700055	3.23982e-100
238823_at	FMNL3	red	0.106391	0.00573178	0.655032	1.01288e-83
205656_at	PCDH17	red	0.106125	0.00585529	0.640744	4.62353e-79
219091_s_at	MMRN2	red	0.106079	0.00587684	0.770436	2.60233e-133
212549_at	STAT5B	red	0.10605	0.00589013	0.437557	7.57191e-33
218589_at	LPAR6	red	0.105944	0.00594029	0.19633	2.83928e-07
203085_s_at	TGFB1	red	0.105552	0.00612836	0.773869	3.16374e-135
45714_at	HCFC1R1	red	0.105493	0.00615752	0.592758	4.37705e-65
203562_at	FEZ1	red	0.105461	0.00617298	0.856321	9.85475e-195
238066_at	RBP7	red	0.105394	0.00620606	0.538488	7.22874e-52
222033_s_at	FLT1	red	0.105379	0.00621308	0.557687	2.8845e-56
209198_s_at	SYT11	red	0.105269	0.00626779	0.810504	5.07891e-158
228628_at	SRGAP2B	red	0.105169	0.00631764	0.605613	1.34821e-68
219677_at	SPSB1	red	0.105033	0.0063858	0.609396	1.16275e-69
218975_at	COL5A3	red	0.104992	0.00640682	0.596509	4.29463e-66
205122_at	MSANTD3-TMEFF1 /// TMEFF1	red	0.104871	0.00646814	0.65378	2.65403e-83
228438_at	MSC-AS1	red	0.104859	0.00647444	0.78301	1.70587e-140
1555997_s_at	IGFBP5	red	0.104819	0.00649512	0.778036	1.34858e-137
45297_at	EHD2	red	0.104752	0.00652924	0.838371	5.49963e-179
210702_s_at	PTGIS	red	0.104681	0.00656616	0.50281	2.08785e-44
235631_at	DDR2	red	0.10466	0.00657693	0.735637	1.28269e-115
215446_s_at	LOX	red	0.104593	0.00661198	0.79494	9.07036e-148
218660_at	DYSF	red	0.104591	0.00661283	0.617529	5.34968e-72
228253_at	LOXL3	red	0.104583	0.00661694	0.600473	3.5707e-67
235494_at	LSAMP	red	0.104583	0.00661723	0.600199	4.24593e-67
235518_at	SLC8A1	red	0.104554	0.0066321	0.642662	1.1322e-79
212526_at	SPG20	red	0.104454	0.00668476	0.748651	6.81661e-122
226731_at	ITGA1	red	0.104414	0.00670573	0.587231	1.26766e-63
219654_at	HACD1	red	0.104408	0.00670898	0.446354	2.90238e-34
209537_at	EXTL2	red	0.104327	0.00675209	0.375449	5.90383e-24
223276_at	SMIM3	red	0.104241	0.00679751	0.398712	4.55488e-27
1557176_a_at	C14orf37	red	0.104235	0.00680065	0.332029	8.76422e-19
205083_at	AOX1	red	0.104092	0.00687773	0.523998	9.91663e-49
57715_at	CALHM2	red	0.104077	0.00688598	0.774729	1.03605e-135
216215_s_at	RBFOX2	red	0.103952	0.00695394	0.651543	1.46817e-82
209909_s_at	TGFB2	red	0.103944	0.0069583	0.544501	3.24977e-53
200919_at	PHC2	red	0.103911	0.0069763	0.482598	1.48065e-40
218502_s_at	TRPS1	red	0.103881	0.00699234	0.79522	6.04275e-148
206115_at	EGR3	red	0.103819	0.0070264	0.486983	2.2734e-41
226873_at	FAM63B	red	0.103809	0.00703236	0.527364	1.91053e-49
238905_at	RHOJ	red	0.103732	0.00707468	0.705632	1.77605e-102
219594_at	NINJ2	red	0.103719	0.00708179	0.448408	1.33633e-34
1555191_a_at	FHL5	red	0.10361	0.00714256	0.318606	2.41762e-17
229731_at	FOXS1	red	0.103598	0.00714913	0.467166	8.75038e-38
225867_at	VASN	red	0.10359	0.00715377	0.66131	7.53297e-86
226876_at	FAM101B	red	0.103548	0.00717706	0.759284	2.58546e-127
202112_at	VWF	red	0.103538	0.00718297	0.736208	6.92405e-116
221030_s_at	ARHGAP24	red	0.103507	0.00720049	0.435011	1.91228e-32
224793_s_at	TGFBR1	red	0.103472	0.00722033	0.552755	4.1443e-55
203934_at	KDR	red	0.103355	0.00728646	0.650856	2.47407e-82
223380_s_at	LATS2	red	0.103272	0.00733385	0.678079	8.5288e-92
204000_at	GNB5	red	0.103213	0.00736757	0.62408	6.2456e-74
219039_at	SEMA4C	red	0.103124	0.00741894	0.498986	1.16999e-43
206227_at	CILP	red	0.103026	0.00747577	0.635765	1.70233e-77
228266_s_at	HDGFRP3	red	0.10285	0.00757856	0.51812	1.68419e-47
209765_at	ADAM19	red	0.102634	0.00770665	0.604248	3.23735e-68
231841_s_at	KIAA1462	red	0.102625	0.00771239	0.858575	7.34422e-197
231907_at	ABL2	red	0.102603	0.0077256	0.502563	2.3356e-44
212387_at	TCF4	red	0.102566	0.00774758	0.79288	1.76852e-146
241700_at	ZFHX4	red	0.102492	0.00779225	0.660887	1.0522e-85
213652_at	PCSK5	red	0.102374	0.00786411	0.614311	4.58309e-71
232918_at	MIR4435-2HG	red	0.102307	0.00790482	0.402939	1.16322e-27
205528_s_at	RUNX1T1	red	0.102135	0.00801032	0.777354	3.31953e-137
204358_s_at	FLRT2	red	0.102134	0.00801151	0.512691	2.19416e-46
207574_s_at	GADD45B	red	0.10193	0.00813853	0.642956	9.11762e-80
242228_at	BICD1	red	0.101927	0.00814029	0.380355	1.36586e-24
201361_at	TMEM109	red	0.101856	0.0081851	0.498606	1.38683e-43
227926_s_at	LOC101060398	red	0.101745	0.00825503	0.457017	4.88873e-36
201061_s_at	STOM	red	0.101469	0.0084328	0.735973	8.93116e-116
226066_at	MITF	red	0.101454	0.00844238	0.854011	1.37231e-192
223025_s_at	AP1M1	red	0.101422	0.00846301	0.437196	8.63903e-33
212736_at	C16orf45	red	0.101344	0.00851412	0.747077	4.09837e-121
204468_s_at	TIE1	red	0.101241	0.00858116	0.796446	1.01109e-148
223392_s_at	TSHZ3	red	0.101241	0.0085814	0.867942	4.06137e-206
219228_at	ZNF331	red	0.101199	0.00860912	0.597322	2.58612e-66
212235_at	PLXND1	red	0.101194	0.00861227	0.627015	8.21371e-75
1559477_s_at	MEIS1	red	0.101087	0.00868349	0.750322	9.99216e-123
201798_s_at	MYOF	red	0.101026	0.00872408	0.429411	1.42692e-31
230383_x_at	SLFN5	red	0.100917	0.00879714	0.393373	2.48338e-26
202759_s_at	AKAP2 /// PALM2-AKAP2	red	0.100817	0.00886503	0.710415	1.85255e-104
210151_s_at	DYRK3	red	0.100788	0.00888405	0.385732	2.66642e-25
227326_at	MXRA7	red	0.100644	0.00898236	0.823113	4.76104e-167
210166_at	TLR5	red	0.100558	0.00904153	0.355898	1.58209e-21
200975_at	PPT1	red	0.100476	0.0090986	0.491467	3.25404e-42
226694_at	AKAP2 /// PALM2-AKAP2	red	0.100298	0.00922288	0.738896	3.73282e-117
232204_at	EBF1	red	0.100207	0.00928698	0.769074	1.46535e-132
208982_at	PECAM1	red	0.0998274	0.00955838	0.81032	6.80526e-158
210879_s_at	RAB11FIP5	red	0.0996322	0.00970077	0.301247	1.38516e-15
213661_at	PAMR1	red	0.099397	0.00987492	0.458216	3.06099e-36
231720_s_at	JAM3	red	0.0993199	0.00993255	0.493226	1.50577e-42
225464_at	FRMD6	red	0.0992545	0.00998172	0.889364	2.95595e-230
207978_s_at	NR4A3	red	0.0989524	0.0102116	0.447388	1.96519e-34
222719_s_at	PDGFC	red	0.0988578	0.0102845	0.735869	9.98345e-116
213640_s_at	LOX	red	0.0987705	0.0103523	0.509185	1.12403e-45
235368_at	ADAMTS5	red	0.0987432	0.0103735	0.690046	2.74871e-96
201893_x_at	DCN	red	0.0985591	0.0105178	0.79141	1.44303e-145
207135_at	HTR2A	red	0.0983701	0.0106679	0.637017	6.91951e-78
244745_at	RERG	red	0.098166	0.0108321	0.667882	3.91845e-88
211896_s_at	DCN	red	0.098149	0.0108459	0.79734	2.72583e-149
239443_at	PCDHB6	red	0.0981408	0.0108525	0.391094	5.07422e-26
232297_at	KLHL5	red	0.0980919	0.0108923	0.649874	5.21053e-82
228882_at	TUB	red	0.0979091	0.0110419	0.670494	4.666e-89
210657_s_at	SEPTIN4	red	0.0978545	0.011087	0.727019	1.15351e-111
212739_s_at	NME4	red	0.097685	0.0112279	0.271317	8.05484e-13
226545_at	CD109	red	0.0975076	0.0113771	0.687057	3.81222e-95
225793_at	LIX1L	red	0.0972833	0.0115683	0.774571	1.27156e-135
213891_s_at	TCF4	red	0.097269	0.0115806	0.821091	1.48856e-165
219656_at	PCDH12	red	0.0971572	0.011677	0.526663	2.6965e-49
204604_at	CDK14	red	0.0971462	0.0116865	0.81328	5.99007e-160
213194_at	ROBO1	red	0.0971148	0.0117137	0.617066	7.30084e-72
202336_s_at	PAM	red	0.0970901	0.0117352	0.580289	7.93374e-62
235489_at	RHOJ	red	0.0969216	0.0118825	0.83346	5.17854e-175
227613_at	ZNF331	red	0.0967474	0.0120365	0.634051	5.80015e-77
212958_x_at	PAM	red	0.0967437	0.0120398	0.556875	4.48561e-56
220170_at	FHL5	red	0.0967097	0.0120701	0.38846	1.15072e-25
221261_x_at	MAGED4 /// MAGED4B	red	0.0967069	0.0120726	0.693068	1.86172e-97
214266_s_at	PDLIM7	red	0.0966763	0.0120999	0.650225	3.9926e-82
210139_s_at	PMP22	red	0.0966275	0.0121435	0.803052	5.35787e-153
1568609_s_at	LINC00623 /// LINC00869 /// LINC01138 /// LOC103091866 /// LOC388692	red	0.0964426	0.0123102	0.493477	1.34845e-42
212120_at	RHOQ	red	0.0964421	0.0123107	0.748383	9.26151e-122
57588_at	SLC24A3	red	0.0964111	0.0123388	0.751837	1.73144e-123
213746_s_at	FLNA	red	0.0963663	0.0123797	0.811398	1.22581e-158
219049_at	CSGALNACT1	red	0.0961231	0.0126031	0.582101	2.72041e-62
205803_s_at	TRPC1	red	0.0960709	0.0126515	0.676613	2.92662e-91
226607_at	C20orf194	red	0.0960651	0.0126569	0.828768	2.46357e-171
226056_at	ARHGAP31	red	0.0960648	0.0126572	0.576545	7.08955e-61
204749_at	NAP1L3	red	0.0960402	0.01268	0.813788	2.63623e-160
211698_at	EID1	red	0.0960213	0.0126977	0.432264	5.14961e-32
228185_at	ZNF25	red	0.0960054	0.0127125	0.574879	1.86209e-60
201655_s_at	HSPG2	red	0.0955178	0.0131747	0.670119	6.34079e-89
227713_at	KATNAL1	red	0.0954815	0.0132097	0.582426	2.24351e-62
229055_at	GPR68	red	0.095464	0.0132266	0.688546	1.03246e-95
213113_s_at	SLC43A3	red	0.0949454	0.0137363	0.552907	3.8196e-55
221911_at	ETV1	red	0.094934	0.0137477	0.586854	1.59063e-63
222651_s_at	TRPS1	red	0.0948051	0.0138771	0.768076	5.16237e-132
203424_s_at	IGFBP5	red	0.0947307	0.0139523	0.493186	1.53229e-42
211892_s_at	PTGIS	red	0.0945685	0.0141174	0.429449	1.4078e-31
208999_at	SEPTIN8	red	0.0944185	0.0142717	0.297165	3.45265e-15
204647_at	HOMER3	red	0.0940871	0.0146178	0.628173	3.66636e-75
1569403_at	LOC101928716	red	0.0940428	0.0146647	0.319315	2.03715e-17
204642_at	S1PR1	red	0.0938825	0.0148351	0.728326	2.96404e-112
211651_s_at	LAMB1	red	0.093766	0.0149601	0.456672	5.59181e-36
221565_s_at	CALHM2	red	0.0936528	0.0150825	0.779655	1.56555e-138
204345_at	COL16A1	red	0.0936301	0.0151072	0.571358	1.40706e-59
204672_s_at	ANKRD6	red	0.0935632	0.01518	0.578487	2.28396e-61
212386_at	TCF4	red	0.0935369	0.0152088	0.791796	8.33331e-146
202995_s_at	FBLN1	red	0.0933441	0.0154207	0.768434	3.28832e-132
201124_at	ITGB5	red	0.0932561	0.0155184	0.554477	1.64307e-55
225033_at	ST3GAL1	red	0.0931794	0.0156039	0.460591	1.20421e-36
227329_at	ZBTB46	red	0.0931692	0.0156153	0.581967	2.9452e-62
211813_x_at	DCN	red	0.0930929	0.0157008	0.764972	2.48614e-130
219257_s_at	SPHK1	red	0.0930572	0.0157409	0.664419	6.36473e-87
200762_at	DPYSL2	red	0.0930022	0.015803	0.519477	8.80393e-48
204688_at	SGCE	red	0.0928653	0.0159584	0.722571	1.10588e-109
202877_s_at	CD93	red	0.0924743	0.0164097	0.786025	2.74064e-142
205862_at	GREB1	red	0.0923151	0.0165965	0.586598	1.85597e-63
216264_s_at	LAMB2	red	0.0922111	0.0167196	0.750145	1.22658e-122
227376_at	GLI3	red	0.0921613	0.0167789	0.864726	7.32442e-203
217025_s_at	DBN1	red	0.0920769	0.0168796	0.572825	6.07665e-60
230369_at	GPR161	red	0.0920497	0.0169123	0.586721	1.72334e-63
242789_at	PDE1A	red	0.0919291	0.0170575	0.511073	4.67585e-46
207012_at	MMP16	red	0.0918196	0.0171903	0.330562	1.26943e-18
203140_at	BCL6	red	0.0917736	0.0172463	0.663627	1.19805e-86
230640_at	FMNL3	red	0.0917604	0.0172624	0.671768	1.6388e-89
224013_s_at	SOX7	red	0.0917372	0.0172908	0.557949	2.50004e-56
201110_s_at	THBS1	red	0.0917164	0.0173162	0.663576	1.24755e-86
210273_at	PCDH7	red	0.0916637	0.0173808	0.747718	1.97724e-121
201508_at	IGFBP4	red	0.0916143	0.0174416	0.635336	2.3149e-77
219367_s_at	NRP2	red	0.0916075	0.01745	0.730959	1.87688e-113
201460_at	MAPKAPK2	red	0.0915862	0.0174762	0.396293	9.8592e-27
209648_x_at	SOCS5	red	0.0915513	0.0175194	0.465826	1.49985e-37
212091_s_at	COL6A1	red	0.0915423	0.0175306	0.834875	3.82637e-176
1558128_at	LOC730202	red	0.0915055	0.0175761	-0.330748	1.21149e-18
207630_s_at	CREM	red	0.0915008	0.017582	0.578205	2.69423e-61
229017_s_at	DSTYK	red	0.0912028	0.0179552	0.443247	9.28576e-34
226069_at	PRICKLE1	red	0.091046	0.0181544	0.80025	3.64874e-151
218691_s_at	PDLIM4	red	0.0910403	0.0181616	0.732651	3.12902e-114
226136_at	GLIPR1	red	0.0909571	0.0182681	0.602711	8.63834e-68
1557143_at	CSMD2	red	0.090898	0.0183441	0.467881	6.55771e-38
219410_at	TMEM45A	red	0.0908192	0.0184459	0.724671	1.29677e-110
205582_s_at	GGT5	red	0.0906753	0.0186329	0.79847	5.15263e-150
235164_at	ZNF25	red	0.0906615	0.0186508	0.601657	1.68783e-67
217196_s_at	CAMSAP2	red	0.0904385	0.0189442	0.486767	2.49536e-41
1552508_at	KCNE4	red	0.0903498	0.0190621	0.76631	4.71524e-131
226314_at	CHST14	red	0.0903429	0.0190712	0.623946	6.8447e-74
216352_x_at	PCDHGA3	red	0.0903195	0.0191024	0.325591	4.39165e-18
218694_at	ARMCX1	red	0.0901142	0.019378	0.77865	5.9722e-138
238852_at	PRRX1	red	0.0900753	0.0194306	0.678942	4.11382e-92
209335_at	DCN	red	0.0900073	0.0195229	0.823188	4.18509e-167
228790_at	FAM110B	red	0.0899535	0.0195962	0.705623	1.79175e-102
212940_at	COL6A1	red	0.089729	0.0199046	0.52524	5.41156e-49
244885_at	EBF2	red	0.0896796	0.019973	0.667714	4.48702e-88
228640_at	PCDH7	red	0.0896772	0.0199763	0.789392	2.50683e-144
225978_at	RIMKLB	red	0.0894432	0.0203032	0.641654	2.37545e-79
235836_at	MXRA7	red	0.0894334	0.020317	0.706604	7.07696e-103
204454_at	LDOC1	red	0.0893633	0.0204159	0.71444	3.70146e-106
222619_at	ZNF281	red	0.0892897	0.0205202	0.565121	4.76935e-58
241752_at	SLC8A1	red	0.0892225	0.0206159	0.448797	1.15341e-34
225710_at	GNB4	red	0.0891437	0.0207285	0.818789	7.12104e-164
211756_at	PTHLH	red	0.0890688	0.020836	0.609729	9.35418e-70
218175_at	CCDC92	red	0.0889942	0.0209436	0.484784	5.83756e-41
209304_x_at	GADD45B	red	0.0888562	0.0211438	0.576509	7.23802e-61
201810_s_at	SH3BP5	red	0.0888499	0.0211531	0.683604	7.65711e-94
203066_at	CHST15	red	0.0887898	0.0212408	0.7669	2.25616e-131
206359_at	SOCS3	red	0.0887774	0.0212589	0.53701	1.53553e-51
219922_s_at	LTBP3	red	0.0885345	0.0216173	0.662822	2.27345e-86
202828_s_at	MMP14	red	0.0884222	0.0217847	0.668138	3.18204e-88
205908_s_at	OMD	red	0.0882199	0.0220892	0.497325	2.45612e-43
202994_s_at	FBLN1	red	0.0881964	0.0221248	0.750387	9.2759e-123
227941_at	LOC339803	red	0.0881056	0.0222628	0.456421	6.16549e-36
201041_s_at	DUSP1	red	0.0880977	0.0222749	0.54571	1.72869e-53
226677_at	ZNF521	red	0.0880576	0.0223361	0.881392	9.91092e-221
201560_at	CLIC4	red	0.0877101	0.0228728	0.738626	5.01594e-117
209263_x_at	TSPAN4	red	0.0877012	0.0228866	0.778792	4.94636e-138
209406_at	BAG2	red	0.0876873	0.0229083	0.470762	2.03612e-38
243481_at	RHOJ	red	0.0876418	0.0229795	0.743699	1.84567e-119
225241_at	CCDC80	red	0.0875506	0.0231227	0.735855	1.01415e-115
227400_at	NFIX	red	0.0875257	0.023162	0.370524	2.50387e-23
241698_at	RFTN2	red	0.0875202	0.0231708	0.586556	1.90276e-63
236600_at	SPG20	red	0.0874209	0.0233278	0.771409	7.51313e-134
218380_at	LOC728392	red	0.0873087	0.0235066	0.670151	6.1782e-89
203258_at	DRAP1	red	0.0870288	0.0239574	0.290996	1.33589e-14
203088_at	FBLN5	red	0.0868012	0.0243297	0.796556	8.61529e-149
205131_x_at	CLEC11A	red	0.0866597	0.0245635	0.691728	6.168e-97
209655_s_at	TMEM47	red	0.0866517	0.0245768	0.738067	9.22022e-117
229974_at	EVC2	red	0.0866432	0.0245909	0.661468	6.65155e-86
211564_s_at	PDLIM4	red	0.0865315	0.0247771	0.800091	4.6285e-151
226865_at	PLXDC2	red	0.0863257	0.0251234	0.668239	2.93276e-88
225999_at	RIMKLB	red	0.0860538	0.0255871	0.49236	2.2012e-42
214535_s_at	ADAMTS2	red	0.0859817	0.0257114	0.471873	1.29285e-38
204462_s_at	SLC16A2	red	0.0859154	0.025826	0.522921	1.6736e-48
213158_at	ZBTB20	red	0.0858293	0.0259757	0.460925	1.0552e-36
205532_s_at	CDH6	red	0.0858188	0.025994	0.53806	8.99333e-52
205700_at	HSD17B6	red	0.0857692	0.0260805	0.718752	5.18294e-108
226197_at	AR	red	0.0857611	0.0260947	0.452313	3.01493e-35
224724_at	SULF2	red	0.0857174	0.0261711	0.483357	1.07255e-40
214121_x_at	PDLIM7	red	0.0857138	0.0261775	0.624091	6.19714e-74
230740_at	EHD3	red	0.0856384	0.0263101	0.525968	3.79061e-49
204078_at	P3H4	red	0.0855959	0.026385	0.298652	2.47975e-15
206142_at	ZNF135	red	0.0854732	0.0266024	0.443435	8.65785e-34
218312_s_at	ZSCAN18	red	0.0854671	0.0266133	0.502826	2.0729e-44
210757_x_at	DAB2	red	0.0854204	0.0266964	0.454427	1.33584e-35
220975_s_at	C1QTNF1	red	0.0852579	0.0269875	0.403364	1.01297e-27
217757_at	A2M	red	0.08521	0.0270739	0.671554	1.95525e-89
1564139_at	A2M-AS1	red	0.0850833	0.0273035	0.573123	5.12025e-60
226058_at	B3GNT9	red	0.0850609	0.0273443	0.514073	1.14674e-46
228027_at	ARMCX5-GPRASP2 /// GPRASP2	red	0.0850135	0.0274306	0.550582	1.32215e-54
223393_s_at	TSHZ3	red	0.0848067	0.0278103	0.892995	7.70282e-235
225277_at	SLC39A13	red	0.0847358	0.0279417	0.611654	2.65207e-70
208396_s_at	PDE1A	red	0.0844926	0.0283958	0.773625	4.34293e-135
227623_at	CACNA2D1	red	0.0844177	0.028537	0.826993	5.67392e-170
229125_at	KANK4	red	0.0843828	0.028603	0.448654	1.21751e-34
226051_at	SELM	red	0.084298	0.0287638	0.744036	1.26539e-119
225946_at	RASSF8	red	0.0841818	0.0289856	0.760023	1.0609e-127
209758_s_at	MFAP5	red	0.0839987	0.029338	0.726885	1.3246e-111
225045_at	CCDC88A	red	0.0838531	0.0296208	0.71373	7.41714e-106
205529_s_at	RUNX1T1	red	0.0834993	0.0303177	0.783232	1.26057e-140
209871_s_at	APBA2	red	0.083458	0.0303998	0.483156	1.16843e-40
205819_at	MARCO	red	0.083244	0.0308292	0.559817	8.99716e-57
205002_at	AHDC1	red	0.0832262	0.0308652	0.391534	4.42135e-26
223422_s_at	ARHGAP24	red	0.0830244	0.0312752	0.607922	3.03256e-69
223629_at	PCDHB5	red	0.0830149	0.0312945	0.611479	2.97461e-70
210815_s_at	CALCRL	red	0.0829502	0.0314271	0.619189	1.74945e-72
208656_s_at	CCNI	red	0.0829408	0.0314463	0.41395	3.02743e-29
209959_at	NR4A3	red	0.0828666	0.031599	0.503878	1.2853e-44
211067_s_at	GAS7	red	0.0826874	0.0319701	0.76861	2.63264e-132
212803_at	NAB2	red	0.0826101	0.0321316	0.422403	1.67525e-30
205729_at	OSMR	red	0.0826075	0.032137	0.799874	6.40325e-151
219102_at	RCN3	red	0.0824444	0.0324796	0.675862	5.4885e-91
226377_at	NFIC	red	0.0824364	0.0324964	0.568629	6.63411e-59
231202_at	ALDH1L2	red	0.08235	0.0326793	0.578782	1.92184e-61
202117_at	ARHGAP1	red	0.0821911	0.0330179	0.650711	2.763e-82
212503_s_at	DIP2C	red	0.0821162	0.0331786	0.691699	6.32602e-97
218404_at	SNX10	red	0.0818948	0.0336571	0.37001	2.90761e-23
222463_s_at	BACE1	red	0.0818774	0.0336952	0.449152	1.00791e-34
1556235_at	CH17-408M7.1 /// LOC101927468	red	0.0816856	0.0341151	0.322505	9.38189e-18
218700_s_at	RAB29	red	0.081393	0.0347641	0.459698	1.71136e-36
208763_s_at	TSC22D3	red	0.0811845	0.0352331	0.648657	1.30506e-81
212382_at	TCF4	red	0.0811293	0.035358	0.674673	1.48025e-90
214460_at	LSAMP	red	0.0810937	0.0354389	0.39988	3.12992e-27
203706_s_at	FZD7	red	0.0810102	0.0356293	0.49492	7.13833e-43
223800_s_at	LIMS1 /// LIMS3 /// LIMS3L	red	0.0808853	0.0359155	0.573728	3.61535e-60
226847_at	FST	red	0.0808485	0.0360001	0.647677	2.72651e-81
218665_at	FZD4	red	0.0808125	0.0360832	0.715865	9.11212e-107
229296_at	LINC01503	red	0.0807831	0.036151	0.581669	3.51397e-62
209785_s_at	PLA2G4C	red	0.080776	0.0361676	0.602658	8.93269e-68
221211_s_at	MAP3K7CL	red	0.0806278	0.0365117	0.642022	1.81251e-79
204099_at	SMARCD3	red	0.080509	0.0367895	0.743447	2.44552e-119
61734_at	RCN3	red	0.0802824	0.0373247	0.793047	1.39248e-146
227995_at	PLXDC2	red	0.0802479	0.0374067	0.691721	6.20517e-97
205666_at	FMO1	red	0.0800414	0.0379008	0.422585	1.57226e-30
228732_at	GUCY1A2	red	0.0800143	0.0379662	0.436862	9.76012e-33
226984_at	FGD5	red	0.0799716	0.0380692	0.481202	2.6731e-40
223132_s_at	TRIM8	red	0.079803	0.0384783	0.562659	1.87674e-57
232267_at	ADGRD1	red	0.0797873	0.0385168	0.624518	4.61985e-74
220955_x_at	RAB23	red	0.0797869	0.0385177	0.531981	1.93568e-50
201109_s_at	THBS1	red	0.0796001	0.0389757	0.704822	3.81146e-102
230708_at	PRICKLE1	red	0.0795463	0.0391086	0.748616	7.09581e-122
223488_s_at	GNB4	red	0.0795352	0.039136	0.492912	1.72784e-42
209291_at	ID4	red	0.0794333	0.0393886	0.493422	1.38154e-42
1559965_at	ZFHX4-AS1	red	0.0794261	0.0394065	0.467178	8.70795e-38
223764_x_at	NIPSNAP3B	red	0.0794143	0.039436	0.289082	2.01904e-14
206496_at	FMO3	red	0.0793199	0.0396716	0.37051	2.51378e-23
223599_at	TRIM6	red	0.0793149	0.039684	0.551698	7.29357e-55
229592_at	LINC01569	red	0.0793018	0.0397168	-0.273843	4.84664e-13
225651_at	UBE2E2	red	0.0790567	0.0403346	0.783343	1.08418e-140
231738_at	PCDHB7	red	0.0789556	0.0405918	0.640456	5.70669e-79
226701_at	GJA5	red	0.0789167	0.0406911	0.698302	1.62211e-99
205027_s_at	MAP3K8	red	0.078896	0.040744	0.378148	2.64654e-24
203476_at	TPBG	red	0.0786354	0.0414155	0.421504	2.28755e-30
226028_at	ROBO4	red	0.0785863	0.0415432	0.571158	1.57698e-59
201300_s_at	PRNP	red	0.078286	0.0423306	0.551914	6.49941e-55
227574_at	OBSL1	red	0.0780971	0.0428324	0.537953	9.49956e-52
231865_at	NCKAP5L	red	0.0780935	0.0428418	0.369888	3.01227e-23
222111_at	FAM63B	red	0.0780296	0.0430127	0.501059	4.60782e-44
211458_s_at	GABARAPL1 /// GABARAPL3	red	0.0778573	0.0434764	0.62364	8.44611e-74
212097_at	CAV1	red	0.0778288	0.0435534	0.759384	2.29332e-127
222453_at	CYBRD1	red	0.0778223	0.0435711	0.687326	3.01302e-95
212758_s_at	ZEB1	red	0.0776838	0.0439475	0.591093	1.21486e-64
40665_at	FMO3	red	0.0773687	0.0448141	0.462957	4.71778e-37
206132_at	MCC	red	0.0773624	0.0448317	0.375437	5.92628e-24
227677_at	JAK3	red	0.0773362	0.0449042	0.555802	8.02889e-56
201174_s_at	TERF2IP	red	0.0773059	0.0449886	0.488145	1.37772e-41
209156_s_at	COL6A2	red	0.0772605	0.0451151	0.851061	6.63758e-190
214449_s_at	RHOQ	red	0.077163	0.0453875	0.716386	5.44518e-107
238906_s_at	RHOJ	red	0.0771202	0.0455076	0.730634	2.64162e-113
209121_x_at	NR2F2	red	0.0767671	0.0465088	0.598398	1.31835e-66
1555234_a_at	RHOJ	red	0.0766175	0.0469383	0.457705	3.73829e-36
201667_at	GJA1	red	0.0765773	0.0470544	0.726033	3.19641e-111
211876_x_at	PCDHGA11	red	0.0765529	0.0471249	0.35624	1.43913e-21
225562_at	RASA3	red	0.0763892	0.0476005	0.508882	1.2935e-45
203068_at	KLHL21	red	0.0763782	0.0476326	0.451101	4.79661e-35
227405_s_at	FZD8	red	0.0762554	0.047992	0.40769	2.45057e-28
238780_s_at	KCNJ5	red	0.0762336	0.048056	0.317154	3.42699e-17
223854_at	PCDHB10	red	0.0762232	0.0480866	0.523059	1.56497e-48
238546_at	SLC8A1	red	0.0760489	0.0486017	0.525016	6.03958e-49
212788_x_at	FTL	red	0.0759968	0.0487568	0.385546	2.82311e-25
244463_at	ADAM23	red	0.0758768	0.0491148	0.366565	7.85627e-23
225459_at	AMOTL1	red	0.075862	0.0491592	0.719717	1.97266e-108
219469_at	DYNC2H1	red	0.0758136	0.0493045	0.419033	5.36487e-30
204069_at	MEIS1	red	0.0757633	0.0494558	0.78798	1.81509e-143
214438_at	HLX	red	0.0757394	0.0495278	0.814626	6.76563e-161
202075_s_at	PLTP	red	0.0753743	0.0506391	0.500823	5.1258e-44
240084_at	CBX2	red	0.0753679	0.0506587	-0.198547	2.06979e-07
231964_at	BICD1	red	0.075229	0.0510874	0.472451	1.02024e-38
206090_s_at	DISC1 /// TSNAX-DISC1	red	0.0751489	0.0513356	0.415164	2.00771e-29
203854_at	CFI	red	0.0750701	0.051581	0.375756	5.39085e-24
229523_at	TMEM200C	red	0.0749683	0.0518996	0.44569	3.72496e-34
203940_s_at	VASH1	red	0.0748227	0.0523577	0.723934	2.75844e-110
238458_at	MICU3	red	0.0747379	0.0526263	0.636471	1.02514e-77
230218_at	HIC1	red	0.0746516	0.0529005	0.761345	2.13495e-128
1554127_s_at	MSRB3	red	0.0746017	0.0530597	0.850839	1.05168e-189
235723_at	BNC2	red	0.0745768	0.0531394	0.719887	1.6631e-108
204466_s_at	SNCA	red	0.0745106	0.0533516	0.572975	5.57437e-60
202047_s_at	CBX6	red	0.0744746	0.053467	0.593877	2.19641e-65
225168_at	FRMD4A	red	0.0743938	0.0537272	0.568136	8.76415e-59
209583_s_at	CD200	red	0.0743915	0.0537347	0.402509	1.33788e-27
201234_at	ILK	red	0.0741893	0.0543908	0.679678	2.20375e-92
226408_at	TEAD2	red	0.0741426	0.0545433	0.406292	3.88504e-28
220027_s_at	RASIP1	red	0.0741357	0.0545658	0.603886	4.07965e-68
226071_at	ADAMTSL4	red	0.074063	0.0548039	0.519846	7.37643e-48
204267_x_at	PKMYT1	red	0.0738245	0.0555913	-0.175515	4.64114e-06
226075_at	SPSB1	red	0.073797	0.0556826	0.648108	1.97142e-81
226084_at	MAP1B	red	0.0736182	0.0562799	0.770154	3.72382e-133
226771_at	ATP8B2	red	0.0736093	0.0563099	0.8478	5.28183e-187
214543_x_at	QKI	red	0.073594	0.0563611	0.582683	1.92684e-62
1552667_a_at	SH2D3C	red	0.0734239	0.0569351	0.529314	7.2966e-50
238877_at	EYA4	red	0.0733881	0.0570565	0.379873	1.57857e-24
230537_at	PCDH17	red	0.0733832	0.0570729	0.434354	2.42581e-32
226244_at	CLEC14A	red	0.0732769	0.0574348	0.634435	4.41087e-77
235111_at	LSAMP	red	0.0731527	0.0578598	0.40799	2.21873e-28
205493_s_at	DPYSL4	red	0.073076	0.0581235	0.379755	1.63549e-24
218634_at	PHLDA3	red	0.0730371	0.0582579	0.596148	5.37696e-66
223657_at	FAM167B	red	0.0729239	0.0586497	0.436219	1.2333e-32
208978_at	CRIP2	red	0.0729147	0.0586817	0.720142	1.28715e-108
217853_at	TNS3	red	0.0728498	0.0589073	0.492208	2.35318e-42
226043_at	GPSM1	red	0.0728488	0.0589108	0.6442	3.63874e-80
209525_at	HDGFRP3	red	0.0728376	0.0589499	0.397246	7.27819e-27
230132_at	PCAT19	red	0.0727579	0.0592283	0.381549	9.52842e-25
211864_s_at	MYOF	red	0.0727243	0.0593458	0.418195	7.14917e-30
236635_at	ZNF667	red	0.0727004	0.0594297	0.584329	7.23143e-63
207480_s_at	MEIS2	red	0.0726938	0.0594528	0.661173	8.39389e-86
236249_at	IKBIP	red	0.0726417	0.059636	0.480743	3.24465e-40
207175_at	ADIPOQ	red	0.0724283	0.0603914	0.377865	2.88058e-24
224941_at	PAPPA	red	0.0723752	0.0605801	0.663699	1.13126e-86
227325_at	INAFM1	red	0.0723287	0.0607462	0.637111	6.46336e-78
205934_at	PLCL1	red	0.0722172	0.061146	0.646637	5.93953e-81
201654_s_at	HSPG2	red	0.0720758	0.0616556	0.544394	3.43696e-53
200931_s_at	VCL	red	0.0719162	0.0622355	0.600595	3.30648e-67
210510_s_at	NRP1	red	0.0716653	0.063156	0.684434	3.73683e-94
226931_at	TMTC1	red	0.0716616	0.0631697	0.634023	5.91802e-77
203980_at	FABP4	red	0.0715364	0.063633	0.519101	1.05398e-47
220141_at	C11orf63	red	0.0714888	0.06381	0.348691	1.12897e-20
242605_at	DCN /// LOC101928584	red	0.0713887	0.0641837	0.489722	6.95718e-42
229504_at	RAB23	red	0.0712864	0.0645673	0.586155	2.42271e-63
200906_s_at	PALLD	red	0.0712443	0.0647254	0.716022	7.8056e-107
202510_s_at	TNFAIP2	red	0.0711582	0.0650506	0.522627	1.92953e-48
201828_x_at	FAM127A	red	0.0711532	0.0650692	0.623747	7.85148e-74
203044_at	CHSY1	red	0.0710187	0.06558	0.614744	3.43745e-71
212298_at	NRP1	red	0.0708692	0.0661512	0.779341	2.38032e-138
209733_at	MID2	red	0.0706109	0.0671477	0.445875	3.47473e-34
227107_at	PANX1	red	0.0705976	0.0671991	0.520794	4.67624e-48
228636_at	BHLHE22	red	0.0705891	0.0672322	0.666931	8.45648e-88
226425_at	CLIP4	red	0.0704723	0.0676874	0.711071	9.83306e-105
219165_at	PDLIM2	red	0.0703325	0.0682352	0.664869	4.43868e-87
238418_at	SLC35B4	red	0.0703151	0.0683038	0.481558	2.29956e-40
205535_s_at	PCDH7	red	0.0701881	0.0688053	0.677391	1.523e-91
221974_at	IPW	red	0.0700982	0.0691619	0.296462	4.03517e-15
336_at	TBXA2R	red	0.0699444	0.0697758	0.541572	1.4841e-52
221127_s_at	DKK3	red	0.0699176	0.0698832	0.650448	3.37215e-82
204163_at	EMILIN1	red	0.0699103	0.0699124	0.846881	3.3728e-186
202192_s_at	GAS7	red	0.0698481	0.0701626	0.676243	3.99201e-91
203232_s_at	ATXN1	red	0.0697973	0.0703673	0.537124	1.44872e-51
202760_s_at	AKAP2 /// PALM2-AKAP2	red	0.0695961	0.0711827	0.652952	5.00878e-83
226725_at	SLFN5	red	0.0695427	0.0714002	0.404835	6.26624e-28
201040_at	GNAI2	red	0.069516	0.0715095	0.687078	3.74253e-95
226804_at	FAM20A	red	0.069375	0.0720876	0.674509	1.69715e-90
228501_at	GALNT15	red	0.0693048	0.0723767	0.655089	9.69631e-84
220014_at	PRR16	red	0.0692775	0.0724895	0.766969	2.06957e-131
212328_at	LIMCH1	red	0.0691514	0.0730123	0.412082	5.6762e-29
228423_at	MAP9	red	0.0691468	0.0730314	0.567397	1.32957e-58
201981_at	PAPPA	red	0.068991	0.0736816	0.48453	6.50647e-41
213556_at	PINLYP	red	0.0688415	0.07431	0.542441	9.47467e-53
227308_x_at	LTBP3	red	0.0687277	0.0747911	0.581254	4.4911e-62
201554_x_at	GYG1	red	0.0686513	0.0751154	0.454699	1.20254e-35
204844_at	ENPEP	red	0.0685702	0.0754614	0.43629	1.20197e-32
204359_at	FLRT2	red	0.0683996	0.0761929	0.822261	2.04037e-166
229222_at	ACSS3	red	0.06837	0.0763203	0.454696	1.20405e-35
238419_at	PHLDB2	red	0.0683499	0.0764068	0.470057	2.71356e-38
212865_s_at	COL14A1	red	0.0683197	0.0765371	0.740629	5.5727e-118
216080_s_at	FADS3	red	0.067902	0.0783592	0.437547	7.60062e-33
230748_at	SLC16A6	red	0.0678712	0.078495	0.43807	6.27712e-33
202756_s_at	GPC1	red	0.0677474	0.079042	0.561316	3.94372e-57
218627_at	DRAM1	red	0.0676818	0.0793338	0.528501	1.09081e-49
240395_at	DGKI /// LOC100128727	red	0.0676253	0.0795851	0.388519	1.12996e-25
229278_at	USP51	red	0.0675613	0.0798712	0.334467	4.71207e-19
209333_at	ULK1	red	0.0674717	0.0802724	0.314797	6.01364e-17
205257_s_at	AMPH	red	0.0673836	0.0806689	0.472681	9.28439e-39
222240_s_at	ISYNA1	red	0.0673533	0.0808055	0.322938	8.43757e-18
223730_at	GPC6	red	0.0673246	0.0809351	0.740506	6.3806e-118
222486_s_at	ADAMTS1	red	0.067101	0.081951	0.666457	1.23953e-87
228082_at	CLMP	red	0.0669853	0.0824811	0.781207	1.95449e-139
207992_s_at	AMPD3	red	0.0669821	0.0824956	0.467093	9.01313e-38
212663_at	FKBP15	red	0.0669794	0.0825082	0.517241	2.56065e-47
212117_at	RHOQ	red	0.0667956	0.0833552	0.671249	2.51109e-89
215913_s_at	GULP1	red	0.0666915	0.0838385	0.494443	8.81261e-43
202997_s_at	LOXL2	red	0.0666117	0.0842105	0.547567	6.52084e-54
202439_s_at	IDS	red	0.0666111	0.0842132	0.493277	1.47214e-42
213419_at	APBB2	red	0.0664774	0.0848392	0.361703	3.13061e-22
227870_at	IGDCC4	red	0.0663389	0.0854917	0.6361	1.33896e-77
224833_at	ETS1	red	0.0662679	0.0858273	0.63331	9.83246e-77
227705_at	TCEAL7	red	0.0661837	0.0862274	0.781359	1.59247e-139
201279_s_at	DAB2	red	0.0661459	0.0864074	0.451651	3.88664e-35
202132_at	WWTR1	red	0.0660906	0.0866714	0.758074	1.10621e-126
209043_at	PAPSS1	red	0.0660076	0.0870686	0.460347	1.32585e-36
212385_at	TCF4	red	0.065881	0.0876774	0.777045	4.99161e-137
212702_s_at	BICD2	red	0.0657648	0.0882389	0.587939	8.26354e-64
204222_s_at	GLIPR1	red	0.0655099	0.0894814	0.603621	4.83432e-68
225798_at	JAZF1	red	0.0654013	0.090015	0.772551	1.73632e-134
220301_at	CCDC102B	red	0.065286	0.0905846	0.529794	5.75172e-50
236115_at	HTR7P1	red	0.0649383	0.092319	0.450928	5.12348e-35
227061_at	CCDC80 /// LINC01279	red	0.0648549	0.0927389	0.825717	5.29124e-169
212938_at	COL6A1	red	0.0648338	0.0928451	0.512149	2.82815e-46
212327_at	LIMCH1	red	0.0647666	0.0931852	0.397093	7.6425e-27
31826_at	FKBP15	red	0.0647328	0.0933566	0.451622	3.92952e-35
226814_at	ADAMTS9	red	0.0646975	0.0935356	0.467338	8.16342e-38
212518_at	PIP5K1C	red	0.0644793	0.0946493	0.466745	1.03694e-37
212937_s_at	COL6A1	red	0.0644715	0.0946889	0.678117	8.25937e-92
227295_at	IKBIP	red	0.0644707	0.0946934	0.595965	6.02545e-66
227534_at	AAED1	red	0.0643358	0.0953869	0.551905	6.52997e-55
227395_at	TBCEL	red	0.0643238	0.0954489	0.587487	1.08579e-63
221009_s_at	ANGPTL4	red	0.0641265	0.0964719	0.329667	1.59019e-18
213908_at	WHAMMP2 /// WHAMMP3	red	0.0641144	0.0965349	0.676099	4.50406e-91
203936_s_at	MMP9	red	0.0640586	0.0968261	0.587859	8.6733e-64
235267_at	MAGI2-AS3	red	0.0640273	0.0969897	0.472128	1.16454e-38
215990_s_at	BCL6	red	0.0639712	0.0972832	0.569596	3.83481e-59
241456_at	FAM78B	red	0.0639277	0.0975112	0.427049	3.2939e-31
218854_at	DSE	red	0.0638625	0.097854	0.760556	5.56149e-128
217312_s_at	COL7A1	red	0.0638271	0.0980409	0.426426	4.1026e-31
239468_at	MKX	red	0.0636802	0.0988176	0.361367	3.44166e-22
223667_at	FKBP7	red	0.0636167	0.0991551	0.526275	3.26203e-49
212641_at	HIVEP2	red	0.0635668	0.099421	0.49227	2.2901e-42
213519_s_at	LAMA2	red	0.0635554	0.0994818	0.586754	1.68916e-63
212845_at	SAMD4A	red	0.0634697	0.0999401	0.703905	9.02247e-102
37512_at	HSD17B6	red	0.0634444	0.100076	0.735327	1.79111e-115
226932_at	SSPN	red	0.0634032	0.100296	0.647426	3.29001e-81
213867_x_at	ACTB	red	0.0633439	0.100616	0.4652	1.92834e-37
1555229_a_at	C1S	red	0.0631159	0.101849	0.695129	2.91224e-98
211602_s_at	TRPC1	red	0.0628922	0.103071	0.546735	1.01017e-53
227370_at	FAM171B	red	0.062737	0.103925	0.650745	2.69145e-82
212223_at	IDS	red	0.0627018	0.10412	0.454758	1.17553e-35
239461_at	GALNT15	red	0.0626675	0.10431	0.423902	9.94025e-31
205619_s_at	MEOX1	red	0.0625738	0.10483	0.506232	4.38479e-45
218223_s_at	PLEKHO1	red	0.0624826	0.105338	0.821326	1.00134e-165
227276_at	PLXDC2	red	0.062305	0.106333	0.727594	6.35403e-112
205578_at	ROR2	red	0.0623008	0.106357	0.649053	9.68302e-82
204284_at	PPP1R3C	red	0.0622954	0.106387	0.718678	5.58249e-108
236335_at	GUCY1A2	red	0.0622419	0.106689	0.472241	1.11196e-38
1555841_at	MSANTD3	red	0.0621809	0.107033	0.467399	7.96644e-38
226834_at	CLMP	red	0.0621032	0.107473	0.850421	2.49378e-189
236028_at	IBSP	red	0.062082	0.107594	0.458525	2.71239e-36
219393_s_at	AKT3	red	0.0620694	0.107665	0.329352	1.72108e-18
203254_s_at	TLN1	red	0.0620516	0.107766	0.572129	9.05341e-60
201808_s_at	ENG	red	0.062046	0.107798	0.400886	2.26256e-27
230061_at	TM4SF18	red	0.0619916	0.108107	0.506309	4.23142e-45
205609_at	ANGPT1	red	0.0619267	0.108478	0.48358	9.75608e-41
219390_at	FKBP14	red	0.061911	0.108568	0.521644	3.10413e-48
201312_s_at	SH3BGRL	red	0.061876	0.108768	0.370463	2.54907e-23
219637_at	ARMC9	red	0.0618262	0.109054	0.626148	1.49864e-74
201963_at	ACSL1	red	0.0617246	0.109638	0.373524	1.04149e-23
206027_at	S100A3	red	0.0616599	0.110011	0.343857	4.10033e-20
226985_at	FGD5	red	0.0613773	0.111653	0.659941	2.21601e-85
244680_at	GLRB	red	0.0612924	0.112151	0.419326	4.85088e-30
232636_at	SLITRK4	red	0.0612178	0.112589	0.412139	5.57023e-29
227204_at	PARD6G	red	0.0610835	0.113382	0.638617	2.17532e-78
226743_at	SLFN11	red	0.0610553	0.113549	0.683775	6.60231e-94
213894_at	THSD7A	red	0.0607484	0.115378	0.698431	1.44239e-99
225968_at	PRICKLE2	red	0.0607355	0.115455	0.798855	2.91325e-150
1558636_s_at	ADAMTS5	red	0.0603701	0.117664	0.478707	7.63043e-40
235457_at	MAML2	red	0.0600645	0.119538	0.299379	2.10774e-15
203466_at	MPV17	red	0.0600605	0.119562	0.380207	1.42781e-24
223487_x_at	GNB4	red	0.0598844	0.120652	0.624811	3.77598e-74
208869_s_at	GABARAPL1	red	0.0595759	0.122581	0.561934	2.80359e-57
210162_s_at	NFATC1	red	0.0594833	0.123164	0.545586	1.84406e-53
224951_at	CERS5	red	0.0594763	0.123208	0.507442	2.51374e-45
214180_at	MAN1C1	red	0.0592662	0.124541	0.640245	6.65988e-79
205507_at	ARHGEF15	red	0.0592528	0.124626	0.434837	2.0366e-32
228698_at	SOX7	red	0.0592203	0.124833	0.665348	3.02364e-87
225673_at	MYADM	red	0.059182	0.125078	0.655116	9.49806e-84
204570_at	COX7A1	red	0.059088	0.12568	0.83581	6.7449e-177
235044_at	CYYR1	red	0.0590696	0.125797	0.71003	2.68384e-104
202388_at	RGS2	red	0.0589398	0.126632	0.650891	2.40989e-82
235556_at	CREBRF	red	0.0588501	0.127212	0.369984	2.92916e-23
207691_x_at	ENTPD1	red	0.0587244	0.128028	0.760281	7.76205e-128
236154_at	QKI	red	0.0586908	0.128247	0.627814	4.70846e-75
212494_at	TNS2	red	0.058635	0.128611	0.612307	1.72549e-70
238447_at	RBMS3	red	0.0586032	0.128819	0.716321	5.8066e-107
217949_s_at	VKORC1	red	0.0585741	0.129009	0.539092	5.30944e-52
1568639_a_at	GATA2-AS1	red	0.058399	0.130158	-0.277583	2.26221e-13
225144_at	BMPR2	red	0.058257	0.131097	0.448991	1.07141e-34
227242_s_at	EBF3	red	0.05821	0.131409	0.49268	1.91331e-42
212977_at	ACKR3	red	0.0581294	0.131944	0.597275	2.66312e-66
202088_at	SLC39A6	red	0.0580902	0.132206	0.402906	1.1758e-27
202191_s_at	GAS7	red	0.057899	0.133486	0.635556	1.97807e-77
229902_at	FLT4	red	0.0578898	0.133547	0.490479	5.00508e-42
202686_s_at	AXL	red	0.0578446	0.133851	0.818883	6.08673e-164
201387_s_at	UCHL1	red	0.0577225	0.134676	0.642415	1.35805e-79
231559_at	NNMT	red	0.0577208	0.134688	0.521021	4.19083e-48
208981_at	PECAM1	red	0.0576988	0.134837	0.80544	1.38972e-154
234351_x_at	TRPS1	red	0.057638	0.135248	0.559107	1.32824e-56
224859_at	CD276	red	0.0576158	0.1354	0.567445	1.29417e-58
230943_at	SOX17	red	0.0576026	0.135489	0.595387	8.6259e-66
221864_at	ORAI3	red	0.0571637	0.138498	0.344687	3.29131e-20
221959_at	FAM110B	red	0.0570575	0.139233	0.744109	1.16576e-119
219534_x_at	CDKN1C	red	0.0570314	0.139414	0.523562	1.22591e-48
223313_s_at	MAGED4 /// MAGED4B	red	0.0569608	0.139906	0.577709	3.60005e-61
225987_at	STEAP4	red	0.0569037	0.140304	0.618857	2.18952e-72
231130_at	FKBP7	red	0.0568337	0.140793	0.695959	1.373e-98
201841_s_at	HSPB1	red	0.0566807	0.141868	0.451216	4.59071e-35
202948_at	IL1R1	red	0.056592	0.142493	0.745232	3.3031e-120
225057_at	SLC15A4	red	0.0562277	0.145085	0.412966	4.21761e-29
201117_s_at	CPE	red	0.0562215	0.145129	0.326593	3.42593e-18
210665_at	TFPI	red	0.0561036	0.145976	0.429945	1.18011e-31
223374_s_at	B3GALNT1	red	0.0560507	0.146357	0.474868	3.77136e-39
232231_at	RUNX2	red	0.0559608	0.147006	0.621489	3.6778e-73
228065_at	BCL9L	red	0.0559436	0.147131	0.508865	1.30369e-45
241484_x_at	FRG1CP	red	0.0558735	0.14764	0.343019	5.11555e-20
200827_at	PLOD1	red	0.0558634	0.147712	0.497079	2.74072e-43
227239_at	FAM126A	red	0.0557972	0.148194	0.566621	2.05787e-58
214577_at	MAP1B	red	0.0557339	0.148655	0.568312	7.9358e-59
32209_at	FAM89B	red	0.0557243	0.148725	0.503754	1.35997e-44
204451_at	FZD1	red	0.0556086	0.149572	0.672373	9.95641e-90
227860_at	CPXM1	red	0.0555805	0.149778	0.70688	5.44814e-103
201278_at	DAB2	red	0.0555754	0.149815	0.418092	7.40739e-30
224218_s_at	TRPS1	red	0.0549257	0.154643	0.695876	1.48093e-98
210664_s_at	TFPI	red	0.0548673	0.155083	0.610764	4.75509e-70
226632_at	CYGB	red	0.0548672	0.155083	0.653567	3.12618e-83
203973_s_at	CEBPD	red	0.0547872	0.155687	0.430497	9.69393e-32
210882_s_at	TRO	red	0.0547474	0.155989	0.443649	7.99207e-34
218359_at	NRSN2	red	0.0546308	0.156873	0.356	1.53809e-21
220358_at	BATF3	red	0.0544871	0.157968	0.433859	2.90054e-32
221560_at	MARK4	red	0.0543444	0.159061	0.305071	5.81106e-16
228665_at	CYYR1	red	0.0541902	0.160249	0.651344	1.70751e-82
224952_at	TANC2	red	0.0540433	0.161387	0.54194	1.22765e-52
209894_at	LEPR	red	0.0539417	0.162177	0.36367	1.79452e-22
232095_at	SRGAP2B	red	0.053848	0.162909	0.647381	3.40283e-81
36711_at	MAFF	red	0.0538224	0.16311	0.353523	3.0396e-21
232080_at	HECW2	red	0.0538222	0.163111	0.49778	2.00535e-43
242358_at	LOC105369703 /// RASSF8-AS1	red	0.0537791	0.163449	0.665026	3.91656e-87
205756_s_at	F8	red	0.0537446	0.163719	0.403742	8.95655e-28
235295_at	PANX1	red	0.0535378	0.165349	0.440848	2.26069e-33
209457_at	DUSP5	red	0.0535102	0.165567	0.416796	1.15304e-29
227649_s_at	SRGAP2	red	0.0532738	0.167448	0.583285	1.34719e-62
228618_at	PEAR1	red	0.0530557	0.169195	0.462147	6.50661e-37
228731_at	GUCY1A2	red	0.0530038	0.169614	0.533311	9.94472e-51
225957_at	CREBRF	red	0.0530009	0.169637	0.349022	1.03257e-20
218224_at	PNMA1	red	0.052865	0.170736	0.614887	3.127e-71
213258_at	TFPI	red	0.0528539	0.170825	0.623689	8.16891e-74
225881_at	SLC35B4	red	0.0525412	0.173374	0.525271	5.33084e-49
209305_s_at	GADD45B	red	0.0524783	0.173889	0.587856	8.68857e-64
204136_at	COL7A1	red	0.0524344	0.17425	0.409172	1.49981e-28
241981_at	FAM20A	red	0.0523713	0.17477	0.638643	2.13554e-78
1555579_s_at	PTPRM	red	0.0519483	0.178283	0.837149	5.51051e-178
201060_x_at	STOM	red	0.0517638	0.179832	0.654706	1.30215e-83
204237_at	GULP1	red	0.0514793	0.182239	0.496635	3.33889e-43
218162_at	OLFML3	red	0.0514127	0.182807	0.677906	9.86578e-92
232125_at	ZBTB20	red	0.0513991	0.182922	0.472085	1.18522e-38
226905_at	FAM101B	red	0.0513257	0.18355	0.788047	1.65137e-143
227279_at	TCEAL3	red	0.0512483	0.184212	0.685176	1.96318e-94
203278_s_at	PHF21A	red	0.0510775	0.185681	0.523548	1.23408e-48
224896_s_at	TTL	red	0.0509917	0.186421	0.288192	2.44389e-14
209120_at	NR2F2	red	0.0509648	0.186655	0.551087	1.01034e-54
225347_at	ARL8A	red	0.0508305	0.187819	0.349919	8.10465e-21
211616_s_at	HTR2A	red	0.0507985	0.188097	0.398374	5.07533e-27
203167_at	TIMP2	red	0.0507303	0.188692	0.730264	3.90023e-113
210150_s_at	LAMA5	red	0.0506935	0.189013	0.355934	1.56627e-21
203186_s_at	S100A4	red	0.0505843	0.189969	0.586027	2.61525e-63
226609_at	DCBLD1	red	0.0502293	0.193101	0.494315	9.32424e-43
227480_at	SUSD2	red	0.0501687	0.193639	0.557994	2.43909e-56
213066_at	RUSC2	red	0.0498347	0.196627	0.492192	2.36994e-42
211379_x_at	B3GALNT1	red	0.049813	0.196821	0.403322	1.02706e-27
215561_s_at	IL1R1	red	0.0498015	0.196925	0.513747	1.33676e-46
231789_at	PCDHB15	red	0.0497605	0.197295	0.441897	1.53321e-33
201811_x_at	SH3BP5	red	0.0495878	0.198856	0.721921	2.1396e-109
240397_x_at	COLEC12	red	0.0494861	0.199779	0.444588	5.62807e-34
206070_s_at	EPHA3	red	0.0494357	0.200239	0.543307	6.04769e-53
228739_at	CYS1	red	0.0494356	0.20024	0.725422	6.0008e-111
224908_s_at	TTL	red	0.0494332	0.200261	0.318506	2.47612e-17
212912_at	RPS6KA2	red	0.0493911	0.200646	0.614929	3.04094e-71
201860_s_at	PLAT	red	0.049307	0.201414	0.570837	1.89434e-59
205088_at	MAMLD1	red	0.0492085	0.202317	0.308742	2.4932e-16
203556_at	ZHX2	red	0.0491991	0.202404	0.417048	1.05812e-29
205551_at	SV2B	red	0.0491574	0.202786	0.455218	9.83733e-36
209474_s_at	ENTPD1	red	0.0490823	0.203478	0.764373	5.21798e-130
209700_x_at	PDE4DIP	red	0.0490549	0.203731	0.481314	2.54953e-40
218472_s_at	PELO	red	0.0488846	0.205307	0.517157	2.66546e-47
219993_at	SOX17	red	0.0487245	0.206797	0.683648	7.36966e-94
201605_x_at	CNN2	red	0.0485599	0.208336	0.402335	1.41555e-27
215073_s_at	NR2F2	red	0.0485372	0.208549	0.514492	9.41225e-47
203851_at	IGFBP6	red	0.0484481	0.209386	0.735045	2.42316e-115
1556427_s_at	LRRN4CL	red	0.0484091	0.209754	0.6517	1.30281e-82
224594_x_at	ACTB	red	0.0480894	0.212783	0.445959	3.36677e-34
207124_s_at	GNB5	red	0.0480048	0.21359	0.635208	2.53742e-77
218927_s_at	CHST12 /// LOC101927181	red	0.0479702	0.213921	0.475173	3.32325e-39
221710_x_at	EVA1B	red	0.0479134	0.214464	0.662003	4.35376e-86
221634_at	CENPBD1P1 /// LOC105373318 /// RPL23AP7 /// RPL23AP79	red	0.0475668	0.217802	0.328074	2.3696e-18
205935_at	FOXF1	red	0.0475632	0.217837	0.54093	2.06679e-52
218648_at	CRTC3	red	0.047544	0.218023	0.582692	1.916e-62
203299_s_at	AP1S2	red	0.0474632	0.218807	0.527898	1.46848e-49
218573_at	MAGEH1	red	0.0472397	0.220986	0.659203	3.95655e-85
228837_at	TCF4	red	0.0471299	0.222063	0.73992	1.21584e-117
243864_at	CCDC80	red	0.0469756	0.223582	0.770613	2.07598e-133
240317_at	PCDHB4	red	0.0469473	0.223861	0.528742	9.68165e-50
227300_at	TMEM119	red	0.0469235	0.224097	0.684112	4.93482e-94
210997_at	HGF	red	0.0468516	0.224808	0.528573	1.05276e-49
216894_x_at	CDKN1C	red	0.0466872	0.22644	0.486023	3.43467e-41
210222_s_at	RTN1	red	0.0466404	0.226907	0.559781	9.17752e-57
203865_s_at	ADARB1	red	0.0466296	0.227015	0.634745	3.53603e-77
201522_x_at	SNRPN /// SNURF	red	0.0464996	0.228314	0.432425	4.86019e-32
216620_s_at	ARHGEF10	red	0.046392	0.229394	0.41234	5.20604e-29
214724_at	DIXDC1	red	0.0461203	0.232136	0.642284	1.49522e-79
236262_at	MMRN2	red	0.0460403	0.232947	0.789407	2.45544e-144
223235_s_at	SMOC2	red	0.0460377	0.232973	0.34268	5.59456e-20
226435_at	PAPLN	red	0.0460374	0.232976	0.549547	2.29129e-54
211502_s_at	CDK14	red	0.0460112	0.233243	0.408077	2.15567e-28
200801_x_at	ACTB	red	0.0459801	0.233559	0.466369	1.20632e-37
239846_at	MTHFD1	red	0.0455138	0.23834	0.491191	3.67046e-42
217890_s_at	PARVA	red	0.0451218	0.242412	0.705981	1.27749e-102
201885_s_at	CYB5R3	red	0.045033	0.24334	0.650333	3.67841e-82
212877_at	KLC1	red	0.0450153	0.243526	0.31106	1.45218e-16
205116_at	LAMA2	red	0.0449802	0.243894	0.545683	1.75301e-53
227966_s_at	CCDC74A /// CCDC74B	red	0.0449763	0.243935	0.318401	2.53952e-17
224681_at	GNA12	red	0.0448745	0.245006	0.643419	6.48019e-80
1555896_a_at	ADAM15	red	0.0448546	0.245215	0.23036	1.4807e-09
212848_s_at	C9orf3	red	0.0448091	0.245694	0.401757	1.70748e-27
213187_x_at	FTL	red	0.0447664	0.246145	0.358859	6.95264e-22
200945_s_at	SEC31A	red	0.0445136	0.248825	0.511361	4.08762e-46
203705_s_at	FZD7	red	0.0444107	0.249922	0.435513	1.59417e-32
219686_at	STK32B	red	0.0442783	0.251338	0.466358	1.21139e-37
209960_at	HGF	red	0.0441523	0.252691	0.525728	4.26412e-49
231991_at	CCM2L	red	0.0436667	0.257951	0.600396	3.74916e-67
1559280_a_at	APELA	red	0.0436151	0.258515	0.340176	1.07866e-19
226484_at	ZBTB47	red	0.0434321	0.26052	0.743446	2.44703e-119
225975_at	PCDH18	red	0.0434153	0.260705	0.364606	1.37533e-22
242033_at	RNF180	red	0.0433883	0.261001	0.637222	5.9658e-78
239942_at	GNG11	red	0.0432503	0.262523	0.49536	5.87717e-43
206673_at	GPR176	red	0.0431891	0.2632	0.467183	8.69004e-38
213765_at	MFAP5	red	0.0431031	0.264152	0.617348	6.04044e-72
235570_at	RBMS3	red	0.0430358	0.264899	0.684131	4.85648e-94
212221_x_at	IDS	red	0.042918	0.266211	0.469356	3.60762e-38
208669_s_at	EID1	red	0.0428356	0.267131	0.5054	6.4175e-45
1558102_at	HDGFRP3	red	0.0427671	0.267897	0.555206	1.10866e-55
236632_at	HHIP-AS1	red	0.0426058	0.269708	0.291724	1.14077e-14
213075_at	OLFML2A	red	0.0424721	0.271215	0.66065	1.26799e-85
213182_x_at	CDKN1C	red	0.0423407	0.272702	0.495728	4.99187e-43
233555_s_at	SULF2	red	0.0422583	0.273637	0.471056	1.80605e-38
213156_at	ZBTB20	red	0.0422112	0.274172	0.437036	9.15882e-33
203729_at	EMP3	red	0.0421098	0.275328	0.810205	8.16283e-158
244422_at	LOC101928370	red	0.0420005	0.276576	0.360106	4.90481e-22
225005_at	PHF13	red	0.041212	0.285702	0.420923	2.79705e-30
206806_at	DGKI	red	0.0408032	0.290512	0.372351	1.46925e-23
220968_s_at	TSPAN9	red	0.0407348	0.291323	0.558242	2.13077e-56
219523_s_at	TENM3	red	0.040558	0.293423	0.60769	3.52462e-69
238009_at	SOX5	red	0.0405555	0.293453	0.326303	3.6814e-18
209726_at	CA11	red	0.040436	0.294879	0.410982	8.20513e-29
206953_s_at	ADGRL2	red	0.040388	0.295453	0.730165	4.32826e-113
217525_at	OLFML1	red	0.0400939	0.298987	0.824075	9.10159e-168
203906_at	IQSEC1	red	0.0398851	0.301512	0.470854	1.96092e-38
225956_at	CREBRF	red	0.0398339	0.302134	0.384383	4.02872e-25
202393_s_at	KLF10	red	0.03982	0.302302	0.351381	5.45313e-21
227853_at	PLBD2	red	0.0396455	0.304428	0.563426	1.22621e-57
219436_s_at	EMCN	red	0.0392155	0.309707	0.556098	6.8408e-56
209702_at	FTO	red	0.0389501	0.312995	0.546705	1.02586e-53
209034_at	PNRC1	red	0.0384344	0.31945	0.472555	9.77611e-39
228128_x_at	PAPPA	red	0.038213	0.322248	0.648872	1.11015e-81
204042_at	WASF3	red	0.0379694	0.325344	0.326113	3.85967e-18
212878_s_at	KLC1	red	0.0379684	0.325357	0.580119	8.76991e-62
212399_s_at	VGLL4	red	0.0375489	0.330734	0.408397	1.93951e-28
227646_at	EBF1	red	0.0374645	0.331824	0.748492	8.17503e-122
209264_s_at	TSPAN4	red	0.037324	0.333641	0.767959	5.97753e-132
236634_at	C8orf48	red	0.0373096	0.333828	0.45951	1.84292e-36
223886_s_at	RNF146	red	0.037295	0.334017	0.333776	5.62232e-19
214078_at	LOC104968398	red	0.0372387	0.334749	0.540479	2.60643e-52
204557_s_at	DZIP1	red	0.0371414	0.336013	0.758689	5.29197e-127
222418_s_at	TMEM43	red	0.0370408	0.337325	0.498981	1.17227e-43
203184_at	FBN2	red	0.0370389	0.337349	0.365636	1.02506e-22
227059_at	GPC6	red	0.037029	0.33748	0.837513	2.7811e-178
219440_at	RAI2	red	0.0370204	0.337591	0.404082	8.01517e-28
212398_at	RDX	red	0.0367906	0.3406	0.529082	8.18156e-50
216840_s_at	LAMA2	red	0.0367546	0.341074	0.606502	7.60303e-69
205123_s_at	MSANTD3-TMEFF1 /// TMEFF1	red	0.0367379	0.341293	0.513639	1.40645e-46
227297_at	ITGA9	red	0.036477	0.344735	0.323066	8.17732e-18
238584_at	IQCA1	red	0.0363525	0.346385	0.376619	4.17422e-24
204963_at	SSPN	red	0.0362224	0.348115	0.52277	1.80054e-48
203329_at	PTPRM	red	0.036054	0.350363	0.807809	3.52976e-156
244741_s_at	ZNF667-AS1	red	0.0355775	0.356771	0.727355	8.14368e-112
1553218_a_at	ZNF512	red	0.0355351	0.357344	0.339317	1.34929e-19
228620_at	LOC101927027	red	0.0355095	0.357691	0.522501	2.0505e-48
213340_s_at	TP73-AS1	red	0.035192	0.362009	0.727374	7.98244e-112
205959_at	MMP13	red	0.0350147	0.364434	0.428398	2.04435e-31
219371_s_at	KLF2	red	0.0349946	0.364709	0.64127	3.14738e-79
229521_at	CCDC71L	red	0.0349586	0.365203	0.447193	2.11564e-34
212263_at	QKI	red	0.0349384	0.36548	0.763465	1.59591e-129
212793_at	DAAM2	red	0.0348215	0.367087	0.598815	1.01493e-66
201628_s_at	RRAGA	red	0.0348108	0.367235	0.37377	9.68968e-24
228208_x_at	ZNF354C	red	0.0345315	0.371094	0.219172	9.17957e-09
213139_at	SNAI2	red	0.0343596	0.373482	0.744124	1.14687e-119
228564_at	LINC01116	red	0.0341403	0.37654	0.504186	1.11685e-44
224229_s_at	AKT3	red	0.0335501	0.384852	0.386665	2.0026e-25
222885_at	EMCN	red	0.0333094	0.388273	0.602486	9.96769e-68
225878_at	KIF1B	red	0.0330348	0.392199	0.666609	1.09641e-87
1568658_at	C2orf74	red	0.0327408	0.396427	0.511375	4.05987e-46
207996_s_at	LDLRAD4	red	0.032676	0.397364	0.369206	3.67081e-23
237015_at	LOC105371352	red	0.0325707	0.398888	0.295281	5.23765e-15
208983_s_at	PECAM1	red	0.0325676	0.398932	0.753612	2.18312e-124
213764_s_at	MFAP5	red	0.0324054	0.401287	0.617615	5.0495e-72
224659_at	SEPN1	red	0.0323824	0.40162	0.337943	1.92729e-19
201851_at	SH3GL1	red	0.0323207	0.402518	0.284276	5.6185e-14
221012_s_at	TRIM8	red	0.0323135	0.402623	0.539398	4.53986e-52
207103_at	KCND2	red	0.0322603	0.403399	0.629591	1.35941e-75
209967_s_at	CREM	red	0.032244	0.403637	0.598475	1.25646e-66
212463_at	CD59	red	0.0320331	0.40672	0.580477	7.10348e-62
228714_at	LOC101927027	red	0.0320177	0.406946	0.488811	1.03274e-41
205534_at	PCDH7	red	0.0319244	0.408316	0.630221	8.73616e-76
225629_s_at	ZBTB4	red	0.0316443	0.412443	0.618237	3.3251e-72
212187_x_at	PTGDS	red	0.031399	0.416077	0.515986	4.64609e-47
223734_at	MGARP	red	0.0313632	0.416609	0.340397	1.018e-19
210105_s_at	FYN	red	0.0313308	0.41709	0.667076	7.52189e-88
36612_at	FAM168A	red	0.0312855	0.417765	0.521414	3.46842e-48
222786_at	CHST12 /// LOC101927181	red	0.0312846	0.417778	0.336309	2.93842e-19
230803_s_at	ARHGAP24	red	0.0311904	0.419182	0.39085	5.47613e-26
1556695_a_at	NR2F1-AS1	red	0.0311887	0.419207	0.47401	5.37306e-39
209292_at	ID4	red	0.0308423	0.424394	0.344111	3.83391e-20
212484_at	FAM89B	red	0.0307627	0.425591	0.452251	3.08752e-35
1568868_at	CYP27C1	red	0.0307018	0.426509	0.508517	1.53086e-45
202161_at	PKN1	red	0.0306559	0.427201	0.418164	7.22578e-30
205326_at	RAMP3	red	0.0305948	0.428122	0.626215	1.43095e-74
215707_s_at	PRNP	red	0.0305576	0.428686	0.502629	2.26656e-44
229178_at	PRTG	red	0.0305497	0.428805	0.316386	4.11893e-17
207275_s_at	ACSL1	red	0.0304925	0.429669	0.378492	2.38805e-24
219815_at	GAL3ST4	red	0.0302731	0.432998	0.388067	1.29955e-25
224940_s_at	PAPPA	red	0.0302092	0.43397	0.640879	4.19038e-79
221530_s_at	BHLHE41	red	0.0299946	0.437244	0.4058	4.56664e-28
238488_at	IPO11 /// LRRC70	red	0.0299622	0.43774	0.477864	1.08587e-39
221036_s_at	APH1B	red	0.0299315	0.438209	0.331622	9.71566e-19
223474_at	IRF2BPL	red	0.0298903	0.438841	0.579726	1.10498e-61
211748_x_at	PTGDS	red	0.0297296	0.441306	0.528913	8.89546e-50
214508_x_at	CREM	red	0.0296328	0.442796	0.536662	1.83163e-51
225800_at	JAZF1	red	0.0291191	0.450746	0.68566	1.28919e-94
217966_s_at	FAM129A	red	0.0291146	0.450818	0.699619	4.84236e-100
210872_x_at	GAS7	red	0.0290913	0.45118	0.624263	5.50454e-74
204726_at	CDH13	red	0.0290423	0.451943	0.496738	3.18967e-43
223095_at	MARVELD1	red	0.0290386	0.452	0.555068	1.1941e-55
227568_at	HECTD2	red	0.0289723	0.453034	0.533273	1.01345e-50
201787_at	FBLN1	red	0.0288888	0.454338	0.752763	5.88475e-124
235606_at	DUBR	red	0.0288668	0.454681	0.485877	3.65609e-41
206201_s_at	MEOX2	red	0.0288204	0.455407	0.671782	1.62028e-89
226618_at	UBE2QL1	red	0.0281579	0.465839	0.514069	1.14901e-46
212915_at	PDZRN3	red	0.0281211	0.466423	0.502255	2.68522e-44
212486_s_at	FYN	red	0.0280325	0.467829	0.62234	2.05744e-73
205782_at	FGF7	red	0.0280077	0.468223	0.600147	4.38835e-67
208454_s_at	CPQ	red	0.0279909	0.468489	0.596832	3.51006e-66
203425_s_at	IGFBP5	red	0.0277748	0.471931	0.612793	1.25162e-70
213154_s_at	BICD2	red	0.0277067	0.473019	0.599098	8.49637e-67
203813_s_at	SLIT3	red	0.0275767	0.475099	0.716689	4.03416e-107
235051_at	CCDC50	red	0.0275604	0.47536	0.55997	8.27415e-57
226322_at	TMTC1	red	0.0272285	0.480695	0.618443	2.89454e-72
218266_s_at	NCS1	red	0.0269456	0.485267	0.425778	5.15303e-31
212566_at	MAP4	red	0.0269441	0.48529	0.568639	6.59485e-59
221737_at	GNA12	red	0.0269054	0.485919	0.379688	1.66902e-24
228042_at	ADPRH	red	0.0268934	0.486113	0.605007	1.98986e-68
221912_s_at	CCDC28B	red	0.0268633	0.486601	0.288358	2.35843e-14
202897_at	SIRPA	red	0.0267017	0.489228	0.665391	2.92122e-87
215307_at	ZNF529	red	0.026657	0.489956	0.474042	5.30333e-39
224893_at	ATL3	red	0.0265007	0.492506	0.412855	4.37829e-29
201161_s_at	YBX3	red	0.026113	0.498859	0.383599	5.11591e-25
224773_at	NAV1	red	0.02608	0.499403	0.644544	2.81885e-80
224397_s_at	TMTC1	red	0.0259655	0.501289	0.505065	7.48081e-45
206314_at	ZKSCAN7	red	0.0259352	0.501788	0.327379	2.81809e-18
204115_at	GNG11	red	0.025769	0.504533	0.704736	4.13462e-102
230511_at	CREM	red	0.0256468	0.506557	0.535579	3.17062e-51
206042_x_at	SNRPN /// SNURF	red	0.0254876	0.509201	0.381864	8.66219e-25
212413_at	SEPTIN6	red	0.0254109	0.510477	0.628512	2.89455e-75
213067_at	MYH10	red	0.0253443	0.511585	0.476332	2.0551e-39
226225_at	MCC	red	0.025008	0.517205	0.80637	3.30877e-155
214807_at	PLXDC2	red	0.0247119	0.52218	0.645182	1.75531e-80
212397_at	RDX	red	0.0246883	0.522578	0.600875	2.77013e-67
217967_s_at	FAM129A	red	0.0246596	0.523062	0.750396	9.17912e-123
226673_at	SH2D3C	red	0.0245561	0.524808	0.645045	1.94346e-80
209278_s_at	TFPI2	red	0.0245114	0.525563	0.368713	4.23269e-23
225163_at	FRMD4A	red	0.0244741	0.526193	0.750091	1.30461e-122
221529_s_at	PLVAP	red	0.0244437	0.526708	0.572898	5.82727e-60
206342_x_at	IDS	red	0.0242009	0.530823	0.418855	5.7029e-30
210133_at	CCL11	red	0.024052	0.533355	0.438238	5.90363e-33
201938_at	CDK2AP1	red	0.0240339	0.533662	0.428736	1.81374e-31
201106_at	GPX4	red	0.0240179	0.533935	0.311346	1.35803e-16
214691_x_at	FAM63B	red	0.0239277	0.535472	0.417242	9.90509e-30
228750_at	COL14A1	red	0.0236642	0.539978	0.689955	2.97762e-96
209102_s_at	HBP1	red	0.0235858	0.541322	0.249996	4.76398e-11
203131_at	PDGFRA	red	0.0227986	0.554906	0.498399	1.52092e-43
220145_at	MAP9	red	0.0227868	0.555112	0.321762	1.12495e-17
212345_s_at	CREB3L2	red	0.0224692	0.56064	0.38426	4.18326e-25
204357_s_at	LIMK1	red	0.0224229	0.561448	0.322487	9.423e-18
205410_s_at	ATP2B4	red	0.0222353	0.564728	0.513733	1.34561e-46
226612_at	UBE2QL1	red	0.0218728	0.571093	0.758659	5.48654e-127
218731_s_at	VWA1	red	0.0216569	0.5749	0.282271	8.56149e-14
205560_at	PCSK5	red	0.0214894	0.577861	0.536133	2.39527e-51
223571_at	C1QTNF6	red	0.0214781	0.578061	0.585692	3.19751e-63
211663_x_at	PTGDS	red	0.0214732	0.578149	0.521199	3.84648e-48
222664_at	KCTD15	red	0.0214653	0.578288	0.400838	2.29853e-27
227261_at	KLF12	red	0.0212822	0.581535	0.36977	3.11651e-23
227565_at	KLHL5	red	0.0206144	0.593448	0.665165	3.50345e-87
203919_at	TCEA2	red	0.0205805	0.594056	0.719195	3.33081e-108
218820_at	C14orf132	red	0.0205445	0.594701	0.735559	1.3946e-115
226582_at	LOC400043	red	0.0204353	0.596661	0.697201	4.43899e-99
231980_at	DOK6	red	0.0204281	0.59679	0.582995	1.60026e-62
205579_at	HRH1	red	0.0204185	0.596963	0.330918	1.16061e-18
209047_at	AQP1	red	0.0203176	0.598777	0.589767	2.72665e-64
202643_s_at	TNFAIP3	red	0.020137	0.602033	0.462209	6.35035e-37
235236_at	FAM196B	red	0.0199989	0.604525	0.386656	2.00792e-25
213100_at	UNC5B	red	0.0199949	0.604597	0.503602	1.45686e-44
215146_s_at	TTC28	red	0.0199366	0.605653	0.673739	3.21626e-90
226761_at	IKZF4	red	0.0197384	0.609242	0.335234	3.87227e-19
204627_s_at	ITGB3	red	0.0195843	0.612039	0.572071	9.35902e-60
230372_at	HAS2	red	0.0195644	0.612402	0.3277	2.60133e-18
241789_at	RBMS3	red	0.0192834	0.617518	0.695004	3.26118e-98
241926_s_at	ERG	red	0.0190804	0.621226	0.662526	2.87558e-86
230275_at	ARSI	red	0.0189466	0.623676	0.519363	9.29477e-48
201116_s_at	CPE	red	0.0189458	0.623691	0.323042	8.22634e-18
227313_at	CNPY4	red	0.0187041	0.628126	0.579402	1.33661e-61
203454_s_at	ATOX1	red	0.0186696	0.628759	0.366325	8.41575e-23
231780_at	GBGT1	red	0.0185557	0.630856	0.412148	5.55285e-29
228875_at	FAM162B	red	0.018332	0.634981	0.369693	3.18744e-23
1553540_a_at	SLC29A2	red	0.0181704	0.637968	-0.265382	2.60255e-12
214466_at	GJA5	red	0.0179045	0.642894	0.317597	3.08146e-17
205151_s_at	TRIL	red	0.0178267	0.644338	0.370166	2.77864e-23
207001_x_at	TSC22D3	red	0.0176685	0.64728	0.532062	1.85909e-50
229487_at	EBF1	red	0.0176271	0.64805	0.579468	1.28583e-61
238650_x_at	WDR89	red	0.0175476	0.649532	-0.381682	9.15153e-25
55065_at	MARK4	red	0.0174889	0.650626	0.46749	7.67875e-38
209402_s_at	SLC12A4	red	0.0173716	0.652816	0.454134	1.49576e-35
242137_at	RBMS3	red	0.0170954	0.657982	0.49345	1.36432e-42
226440_at	DUSP22	red	0.0169426	0.660848	0.43733	8.22753e-33
208786_s_at	MAP1LC3B	red	0.0167374	0.664702	0.402497	1.34297e-27
237105_at	LOC101927027	red	0.0164642	0.66985	0.348898	1.06766e-20
232155_at	RNF213	red	0.0162277	0.674319	0.327443	2.77313e-18
207053_at	SLC8A1	red	0.0160234	0.678189	0.402737	1.24222e-27
206649_s_at	TFE3	red	0.015818	0.682087	0.429823	1.2325e-31
203657_s_at	CTSF	red	0.0154108	0.689841	0.622477	1.87377e-73
230266_at	RAB7B	red	0.0152676	0.692576	0.478781	7.39996e-40
209203_s_at	BICD2	red	0.0152304	0.693285	0.518435	1.44936e-47
33767_at	NEFH	red	0.0149003	0.699607	0.577788	3.43722e-61
1553982_a_at	RAB7B	red	0.01475	0.702493	0.460646	1.17805e-36
235857_at	KCTD11	red	0.0145117	0.707075	0.441886	1.53914e-33
205574_x_at	BMP1	red	0.014476	0.707763	0.692233	3.93047e-97
202443_x_at	NOTCH2	red	0.0144508	0.708249	0.601114	2.38037e-67
202709_at	FMOD	red	0.0143048	0.711064	0.463831	3.33118e-37
202218_s_at	FADS2	red	0.0142857	0.711433	0.311803	1.21985e-16
204452_s_at	FZD1	red	0.0139233	0.718438	0.464645	2.40766e-37
209676_at	TFPI	red	0.0137326	0.722133	0.501955	3.07473e-44
204736_s_at	CSPG4	red	0.0136835	0.723085	0.469505	3.39678e-38
204606_at	CCL21	red	0.0135624	0.725438	0.505065	7.47873e-45
229407_at	SDK1	red	0.0135615	0.725454	0.486233	3.1389e-41
226751_at	CNRIP1	red	0.0134894	0.726856	0.794802	1.10719e-147
232051_at	CCDC102A	red	0.0134256	0.728097	0.437167	8.73118e-33
231175_at	BEND6	red	0.0133945	0.728701	0.629562	1.38709e-75
209014_at	MAGED1	red	0.0131105	0.734234	0.348102	1.32261e-20
210783_x_at	CLEC11A	red	0.0130961	0.734516	0.606977	5.59432e-69
221718_s_at	AKAP13	red	0.0130366	0.735677	0.4244	8.35213e-31
1558680_s_at	PDE1A	red	0.0126366	0.743496	0.615794	1.70913e-71
227468_at	CPT1C	red	0.012272	0.750649	0.405697	4.72362e-28
202252_at	RAB13	red	0.01213	0.75344	0.491356	3.41599e-42
212713_at	MFAP4	red	0.0116368	0.763161	0.623159	1.1747e-73
200742_s_at	TPP1	red	0.0116036	0.763816	0.460866	1.08016e-36
203035_s_at	PIAS3	red	0.0113792	0.768252	0.517043	2.81295e-47
212357_at	FAM168A	red	0.011099	0.773801	0.52893	8.82196e-50
228396_at	PRKG1	red	0.011062	0.774534	0.546224	1.32071e-53
223340_at	ATL1	red	0.0109768	0.776225	0.376232	4.68129e-24
1554479_a_at	CARD8	red	0.0106845	0.782032	0.408944	1.61748e-28
227874_at	EMCN	red	0.0103733	0.788228	0.567633	1.1639e-58
207542_s_at	AQP1	red	0.00987002	0.798275	0.515373	6.20888e-47
212414_s_at	GLYR1 /// SEPT6	red	0.0097917	0.799841	0.680811	8.4033e-93
217948_at	FAM127B	red	0.00969877	0.801701	0.299032	2.27801e-15
205913_at	PLIN1	red	0.00965982	0.802481	0.234025	7.97723e-10
214954_at	SUSD5	red	0.00952511	0.80518	0.592895	4.02402e-65
1556696_s_at	NR2F1-AS1	red	0.00950135	0.805656	0.468706	4.69665e-38
1555154_a_at	QKI	red	0.00941191	0.80745	0.725617	4.90574e-111
212122_at	RHOQ	red	0.00937852	0.808119	0.60314	6.57091e-68
211105_s_at	NFATC1	red	0.00930858	0.809523	0.660319	1.64625e-85
221234_s_at	BACH2	red	0.00926928	0.810312	0.532355	1.60553e-50
226911_at	EGFLAM	red	0.0092332	0.811036	0.488313	1.28131e-41
226810_at	OGFRL1	red	0.00922848	0.811131	0.348898	1.06761e-20
224942_at	PAPPA	red	0.00897276	0.81627	0.60648	7.70937e-69
226759_at	IKZF4	red	0.00897095	0.816306	0.425439	5.80523e-31
210692_s_at	SLC43A3	red	0.00893935	0.816942	0.415272	1.93568e-29
218196_at	OSTM1	red	0.00881458	0.819452	0.472965	8.26198e-39
205933_at	SETBP1	red	0.00870619	0.821635	0.558451	1.90133e-56
238476_at	CREBRF	red	0.00858183	0.824141	0.224165	4.11444e-09
216866_s_at	COL14A1	red	0.00827151	0.830402	0.381428	9.88291e-25
211926_s_at	MYH9	red	0.00821221	0.831599	0.516198	4.20151e-47
225624_at	SNX29	red	0.00819114	0.832025	0.618294	3.20015e-72
225460_at	SEC22C	red	0.00816781	0.832496	0.428365	2.06874e-31
37802_r_at	FAM63B	red	0.00807986	0.834274	0.524479	7.84615e-49
221799_at	CHPF2	red	0.00765265	0.842919	0.2585	9.781e-12
235567_at	RORA	red	0.00758013	0.844389	0.356762	1.24557e-21
203723_at	ITPKB	red	0.00741899	0.847656	0.686595	5.70878e-95
202679_at	NPC1	red	0.00720712	0.851956	0.368309	4.75599e-23
213423_x_at	TUSC3	red	0.00696763	0.856821	0.587022	1.43781e-63
224365_s_at	TIGD7	red	0.00666276	0.863023	0.343744	4.22457e-20
220134_x_at	EVA1B	red	0.00643412	0.867679	0.628991	2.07026e-75
214913_at	ADAMTS3	red	0.00625184	0.871395	0.56185	2.93615e-57
202644_s_at	TNFAIP3	red	0.00619092	0.872637	0.47755	1.23805e-39
211275_s_at	GYG1	red	0.00580846	0.880445	0.453734	1.74586e-35
203666_at	CXCL12	red	0.00539006	0.888999	0.63787	3.73804e-78
218484_at	NDUFA4L2	red	0.00536294	0.889554	0.287593	2.77858e-14
212421_at	KIAA0930	red	0.00504297	0.896105	0.334549	4.61481e-19
228974_at	ZNF677	red	0.0049724	0.897551	0.646436	6.89984e-81
213068_at	DPT	red	0.00467155	0.903718	0.695894	1.45724e-98
231721_at	JAM3	red	0.00453163	0.906589	0.638961	1.69451e-78
1554840_at	LOC280665	red	0.00452232	0.906779	-0.344478	3.47829e-20
221045_s_at	PER3	red	0.00437321	0.90984	0.316017	4.49818e-17
229404_at	TWIST2	red	0.00398438	0.917826	0.760525	5.77633e-128
206855_s_at	HYAL2	red	0.0038675	0.920229	0.310911	1.5037e-16
239891_x_at	RAB12	red	0.00382704	0.921061	0.361517	3.29902e-22
217297_s_at	MYO9B	red	0.00381243	0.921361	0.50218	2.77749e-44
221935_s_at	EOGT	red	0.00379583	0.921702	0.452576	2.7256e-35
236266_at	RORA	red	0.0036044	0.925639	0.352958	3.54769e-21
227131_at	MAP3K3	red	0.0035863	0.926012	0.619258	1.67e-72
232008_s_at	BBX	red	0.00335832	0.930703	0.367855	5.42167e-23
201108_s_at	THBS1	red	0.00322804	0.933385	0.630713	6.17691e-76
221524_s_at	RRAGD	red	0.00314638	0.935066	0.500726	5.3556e-44
209496_at	RARRES2	red	0.00299656	0.938152	0.676883	2.33371e-91
212377_s_at	NOTCH2	red	0.00297814	0.938531	0.608387	2.24206e-69
233136_at	PABPC5	red	0.0029606	0.938892	0.509236	1.09783e-45
210214_s_at	BMPR2	red	0.00277643	0.942687	0.379789	1.61925e-24
202440_s_at	ST5	red	0.00276349	0.942954	0.515704	5.31065e-47
203734_at	FOXJ2	red	0.00272562	0.943734	0.359284	6.1747e-22
1558103_a_at	HDGFRP3	red	0.0026859	0.944553	0.528294	1.2081e-49
227873_at	TXNDC15	red	0.00259478	0.946431	0.52619	3.40009e-49
204164_at	SIPA1	red	0.00259365	0.946454	0.361566	3.25386e-22
228740_at	C14orf37	red	0.00257033	0.946935	0.529742	5.90212e-50
210073_at	ST8SIA1	red	0.00230193	0.952469	0.615171	2.58788e-71
226546_at	LOC100506844	red	0.00165772	0.965761	0.489049	9.31667e-42
204141_at	TUBB2A	red	0.0013728	0.971643	0.36078	4.05943e-22
209640_at	PML	red	0.00120474	0.975114	0.424142	9.14e-31
206182_at	ZNF134	red	0.000895608	0.981498	0.218163	1.07709e-08
1553572_a_at	CYGB	red	0.00063141	0.986955	0.33837	1.72542e-19
202896_s_at	SIRPA	red	0.000550208	0.988633	0.489075	9.21199e-42
235371_at	GXYLT2	red	-0.000196748	0.995935	0.506908	3.21367e-45
228728_at	CPED1	red	-0.000488391	0.98991	0.421359	2.40605e-30
234465_at	EME1	red	-0.000584306	0.987928	-0.274289	4.42827e-13
217943_s_at	MAP7D1	red	-0.000587569	0.987861	0.721458	3.41899e-109
216033_s_at	FYN	red	-0.000614085	0.987313	0.634226	5.12116e-77
209228_x_at	TUSC3	red	-0.000670737	0.986143	0.542889	7.50978e-53
209550_at	NDN	red	-0.00084021	0.982642	0.664868	4.44446e-87
212796_s_at	TBC1D2B	red	-0.00102471	0.978832	0.413121	4.00416e-29
225406_at	TWSG1	red	-0.00129055	0.973342	0.493602	1.27601e-42
203501_at	CPQ	red	-0.001324	0.972651	0.582272	2.45778e-62
227386_s_at	TMEM200B	red	-0.00133433	0.972438	0.760705	4.64178e-128
205003_at	DOCK4	red	-0.00169933	0.964902	0.627656	5.2587e-75
203710_at	ITPR1	red	-0.00195279	0.959672	0.678943	4.10941e-92
242680_at	AVPR1A	red	-0.00218899	0.954799	0.605032	1.95842e-68
215506_s_at	DIRAS3	red	-0.00264939	0.945305	0.408304	1.99957e-28
203514_at	MAP3K3	red	-0.00287457	0.940665	0.372631	1.35375e-23
205476_at	CCL20	red	-0.00288707	0.940407	-0.28224	8.61808e-14
214021_x_at	ITGB5	red	-0.00302801	0.937504	0.474983	3.59498e-39
221647_s_at	RIC8A	red	-0.00353479	0.927071	0.34344	4.5776e-20
239741_at	PYGO1	red	-0.00365756	0.924546	0.452395	2.92189e-35
221276_s_at	SYNC	red	-0.00407532	0.915958	0.69124	9.51938e-97
222725_s_at	PALMD	red	-0.00412832	0.914869	0.537991	9.31597e-52
206432_at	HAS2	red	-0.00419541	0.913491	0.352819	3.68547e-21
204797_s_at	EML1	red	-0.0042381	0.912614	0.755724	1.81302e-125
226899_at	UNC5B	red	-0.00442604	0.908755	0.583396	1.26106e-62
211343_s_at	COL13A1	red	-0.00502757	0.89642	0.565861	3.15181e-58
226683_at	SNX18	red	-0.00582225	0.880163	0.621506	3.63526e-73
218983_at	C1RL	red	-0.00597505	0.877043	0.516313	3.97828e-47
203065_s_at	CAV1	red	-0.00606215	0.875265	0.713808	6.87017e-106
205407_at	RECK	red	-0.00624217	0.871592	0.733912	8.16172e-115
209216_at	WDR45	red	-0.00652557	0.865816	0.331606	9.75434e-19
1560562_a_at	ZNF677	red	-0.00657572	0.864795	0.655967	4.91976e-84
214321_at	NOV	red	-0.00714718	0.853173	0.26148	5.53948e-12
204276_at	TK2	red	-0.00795538	0.836791	0.486895	2.36104e-41
219631_at	LRP12	red	-0.00805832	0.834709	0.433212	3.66268e-32
235978_at	FABP4	red	-0.00815056	0.832845	0.279764	1.44268e-13
222668_at	KCTD15	red	-0.00825226	0.83079	0.386855	1.88844e-25
225540_at	MAP2	red	-0.00835883	0.828639	0.559529	1.05399e-56
228063_s_at	NAP1L5	red	-0.00848596	0.826074	0.435588	1.55134e-32
228745_at	SGTB	red	-0.00851939	0.8254	0.537203	1.39141e-51
1554867_a_at	PRR16	red	-0.0086656	0.822453	0.635983	1.45561e-77
231750_at	PCDHB4	red	-0.00947505	0.806183	0.363669	1.79527e-22
200743_s_at	TPP1	red	-0.00982174	0.79924	0.492169	2.39358e-42
227154_at	IGSF21	red	-0.0098261	0.799153	0.391256	4.82337e-26
227909_at	SMIM10L2A /// SMIM10L2B	red	-0.00986087	0.798458	0.382901	6.32484e-25
55093_at	CHPF2	red	-0.0110954	0.773872	0.344265	3.68033e-20
204715_at	PANX1	red	-0.0113619	0.768593	0.408775	1.71071e-28
209288_s_at	CDC42EP3	red	-0.0115757	0.764368	0.503842	1.30647e-44
201044_x_at	DUSP1	red	-0.0118155	0.759634	0.397312	7.1272e-27
208655_at	CCNI	red	-0.0119796	0.7564	0.362276	2.66337e-22
232315_at	ZNF880	red	-0.0121979	0.752106	0.339524	1.27834e-19
225977_at	PCDH18	red	-0.012345	0.749216	0.257889	1.09815e-11
217783_s_at	YPEL5	red	-0.0127478	0.74132	0.408804	1.69429e-28
203724_s_at	RUFY3	red	-0.01281	0.740104	0.472595	9.61836e-39
1554547_at	FAM13C	red	-0.0131138	0.734171	0.564635	6.25407e-58
224817_at	SH3PXD2A	red	-0.0134066	0.728466	0.558243	2.12984e-56
229822_at	PARVB /// PARVG	red	-0.013628	0.724164	0.386303	2.23813e-25
202898_at	SDC3	red	-0.0136878	0.723003	0.48837	1.24998e-41
202369_s_at	TRAM2	red	-0.0141243	0.71455	0.480918	3.01376e-40
204421_s_at	FGF2	red	-0.0141562	0.713933	0.467801	6.77412e-38
236396_at	LOC101927263	red	-0.0145029	0.707246	0.392423	3.34705e-26
211871_x_at	GNB5	red	-0.0145727	0.705901	0.494417	8.91424e-43
209205_s_at	LMO4	red	-0.0150665	0.696422	0.437586	7.49212e-33
213620_s_at	ICAM2	red	-0.0153726	0.69057	0.443442	8.63385e-34
230146_s_at	NCS1	red	-0.0154048	0.689956	0.352503	4.01742e-21
205418_at	FES	red	-0.0154349	0.689382	0.449474	8.91773e-35
1555233_at	RHOJ	red	-0.0163917	0.671219	0.672859	6.66764e-90
230923_at	FAM19A1	red	-0.0166172	0.666967	0.414011	2.96554e-29
233825_s_at	CD99L2	red	-0.0173671	0.6529	0.571989	9.81087e-60
228692_at	PREX2	red	-0.0174476	0.651397	0.548605	3.77151e-54
231947_at	MYCT1	red	-0.0174898	0.650609	0.661667	5.68124e-86
228325_at	SPIDR	red	-0.0178689	0.643555	0.398083	5.57164e-27
229947_at	PI15	red	-0.0193715	0.615911	0.533268	1.01624e-50
219714_s_at	CACNA2D3	red	-0.0194771	0.613988	0.355739	1.65277e-21
224604_at	C4orf3	red	-0.0194945	0.613672	0.448912	1.1041e-34
212334_at	GNS	red	-0.0196733	0.610424	0.505243	6.89689e-45
214104_at	GPR161	red	-0.0196968	0.609995	0.545319	2.12073e-53
201062_at	STOM	red	-0.019737	0.609267	0.375232	6.29499e-24
238485_at	IQCH-AS1	red	-0.019769	0.608687	-0.362191	2.72797e-22
228062_at	NAP1L5	red	-0.0198709	0.606841	0.476853	1.65492e-39
1554697_at	ADAMTS9	red	-0.0199097	0.606138	0.319506	1.94558e-17
235197_s_at	OSTM1	red	-0.0203301	0.598554	0.337646	2.0813e-19
218839_at	HEY1	red	-0.0203997	0.597301	0.491346	3.42965e-42
201029_s_at	CD99	red	-0.0204588	0.596239	0.478213	9.38555e-40
206702_at	TEK	red	-0.0204788	0.595881	0.707475	3.09521e-103
219295_s_at	PCOLCE2	red	-0.0206659	0.592526	0.337261	2.29898e-19
204802_at	RRAD	red	-0.020706	0.591807	0.391099	5.0663e-26
213817_at	IRAK3	red	-0.0211911	0.583154	0.592143	6.38509e-65
207977_s_at	DPT	red	-0.0212186	0.582664	0.617479	5.5329e-72
201107_s_at	THBS1	red	-0.0214915	0.577825	0.399854	3.15618e-27
237252_at	THBD	red	-0.0217094	0.573973	0.573392	4.38592e-60
238835_at	AVPR1A	red	-0.0218509	0.571479	0.60162	1.72808e-67
[truncated: 196 more rows]
