# Supplementary material for: Identification of BGN and THBS2 as metastasis‐specific biomarkers and poor survival key regulators in human colon cancer by integrated analysis
Source: Clin Transl Med. 2022 Nov 14;12(11):e973. doi: 10.1002/ctm2.973 (PMC9663999; doi:10.1002/ctm2.973)
Supplement: Supplementary file 4 — Table S3. The significant genes related to colorectal cancer metastasis. [file CTM2-12-e973-s001.xlsx]

## Sheet: filterd significant genes
Table S3. Significant genes filtered from red module.
Num	Entered	Gene Symbol	Papers
1	ACTA2	ACTA2	608
2	ADAM12	ADAM12	452
3	ADAMTS12	ADAMTS12	61
4	ADAMTS2	ADAMTS2	78
5	ADAMTS6	ADAMTS6	29
6	AEBP1	AEBP1	95
7	ALDH1A3	ALDH1A3	331
8	AMIGO2	AMIGO2	41
9	ANGPTL2	ANGPTL2	195
10	ANOS1	ANOS1	310
11	ANTXR1	ANTXR1	272
12	ANXA6	ANXA6	478
13	APOD	APOD	439
14	ARHGAP23	ARHGAP23	8
15	ARHGEF17	ARHGEF17	48
16	ARL4C	ARL4C	44
17	ARMC9	ARMC9	18
18	ASPN	ASPN	169
19	ATP10A	ATP10A	51
20	BGN	BGN	1499
21	BTBD19	BTBD19	3
22	C10orf10	C10orf10	283
23	CALCRL	CALCRL	579
24	CALD1	CALD1	97
25	CDH11	CDH11	493
26	CHST1	CHST1	34
27	COL10A1	COL10A1	450
28	COL11A1	COL11A1	326
29	COL12A1	COL12A1	86
30	COL18A1	COL18A1	2718
31	COL1A1	COL1A1	3035
32	COL1A2	COL1A2	3280
33	COL3A1	COL3A1	1216
34	COL4A1	COL4A1	436
35	COL4A2	COL4A2	296
36	COL5A1	COL5A1	294
37	COL5A2	COL5A2	176
38	COL6A3	COL6A3	215
39	COL8A1	COL8A1	89
40	COL8A2	COL8A2	97
41	COMP	COMP	1954
42	COPZ2	COPZ2	8
43	CRISPLD1	CRISPLD1	12
44	CSGALNACT2	CSGALNACT2	27
45	CST2	CST2	80
46	CTGF	CTGF	4789
47	CYR61	CYR61	1028
48	DIO2	DIO2	777
49	DNM1	DNM1	472
50	DOK5	DOK5	35
51	DPYSL3	DPYSL3	158
52	EDNRA	EDNRA	2188
53	EGR1	EGR1	4928
54	EGR2	EGR2	1155
55	ELN	ELN	11891
56	FAM19A5	FAM19A5	20
57	FAM65A	RIPOR1	3
58	FAP	FAP	710
59	FBN1	FBN1	1789
60	FGFR1	FGFR1	3124
61	FIBIN	FIBIN	7
62	FILIP1L	FILIP1L	32
63	FLT1	FLT1	5346
64	FNDC1	FNDC1	28
65	FRY	FRY	9
66	FSTL1	FSTL1	389
67	GEM	GEM	184
68	GLI2	GLI2	8760
69	GLIS2	GLIS2	70
70	GLRB	GLRB	62
71	GPR176	GPR176	8
72	GRB10	GRB10	365
73	GREM1	GREM1	695
74	GRP	GRP	5388
75	GUCY1A3	GUCY1A3	46
76	GUCY1B3	GUCY1B3	28
77	HEG1	HEG1	30
78	HEY2	HEY2	540
79	HEYL	HEYL	146
80	HMCN1	HMCN1	60
81	HOOK3	HOOK3	32
82	HOPX	HOPX	154
83	HTR2B	HTR2B	375
84	HTRA1	HTRA1	632
85	HTRA3	HTRA3	50
86	IGFBP3	IGFBP3	7116
87	IGFBP5	IGFBP5	1436
88	IGFBP7	IGFBP7	688
89	ISLR	ISLR	14
90	ITGA11	ITGA11	47
91	ITGB5	ITGB5	96
92	ITGBL1	ITGBL1	36
93	KCNE4	KCNE4	57
94	KCNJ8	KCNJ8	429
95	KIRREL	KIRREL	109
96	LAMC1	LAMC1	254
97	LAMP5	LAMP5	25
98	LATS2	LATS2	475
99	LAYN	LAYN	21
100	LBH	LBH	26
101	LINC00312	LINC00312	0
102	LMCD1	LMCD1	31
103	LRRC32	LRRC32	150
104	LTBP1	LTBP1	210
105	LTBP2	LTBP2	127
106	LUM	LUM	668
107	MAGI2-AS3	MAGI2-AS3	23
108	MATN3	MATN3	167
109	MCAM	MCAM	1480
110	MEDAG	MEDAG	5
111	MFAP2	MFAP2	110
112	MFGE8	MFGE8	864
113	MGP	MGP	914
114	MIR99AHG	MIR99AHG	12
115	MLLT11	MLLT11	54
116	MMP11	MMP11	605
117	MMP14	MMP14	3411
118	MMP16	MMP16	240
119	MRAS	MRAS	121
120	MXRA7	MXRA7	7
121	NALCN	NALCN	87
122	NAV3	NAV3	47
123	NID1	NID1	828
124	NNMT	NNMT	226
125	NOTCH3	NOTCH3	1576
126	NOX4	NOX4	2495
127	NPR3	NPR3	498
128	NRP2	NRP2	580
129	NTM	NTM	51
130	OLFML2B	OLFML2B	10
131	OLR1	OLR1	1285
132	P4HA3	P4HA3	16
133	PACS1	PACS1	61
134	PALM2	PALM2	11
135	PDGFRB	PDGFRB	3432
136	PEA15	PEA15	265
137	PLA1A	PLA1A	20
138	PLPP4	PLPP4	10
139	PRELP	PRELP	85
140	PRRX1	PRRX1	166
141	PTPN14	PTPN14	70
142	RAB31	RAB31	61
143	RBPMS	RBPMS	518
144	RGCC	RGCC	548
145	RGS1	RGS1	226
146	RGS17	RGS17	59
147	RGS5	RGS5	212
148	S1PR3	S1PR3	502
149	SERPINE1	SERPINE1	10094
150	SFRP2	SFRP2	595
151	SFRP4	SFRP4	408
152	SGCD	SGCD	117
153	SGIP1	SGIP1	22
154	SHISA2	SHISA2	10
155	SLC16A4	SLC16A4	286
156	SLC2A3	SLC2A3	909
157	SLC6A1	SLC6A1	551
158	SPARC	SPARC	3114
159	SPOCK1	SPOCK1	170
160	SPON2	SPON2	105
161	SPP1	SPP1	10616
162	SULF1	SULF1	240
163	SYDE1	SYDE1	21
164	TCEAL4	TCEAL4	3
165	TENM4	TENM4	72
166	TGFB3	TGFB3	1704
167	THBS2	THBS2	653
168	THY1	THY1	6577
169	TIMP3	TIMP3	1882
170	TNFSF4	TNFSF4	278
171	TPM2	TPM2	201
172	TPM4	TPM4	118
173	TSHZ2	TSHZ2	26
174	TUBG2	TUBG2	13
175	TWIST1	TWIST1	4094
176	VAT1	VAT1	23
177	VCAN	VCAN	1559
178	WISP1	WISP1	350
179	WWC2	WWC2	7
180	ZNF469	ZNF469	47
181	LINC01614	LINC01614	0
182	FAM26E	FAM26E	0
