# Supplementary material for: Identification of BGN and THBS2 as metastasis‐specific biomarkers and poor survival key regulators in human colon cancer by integrated analysis
Source: Clin Transl Med. 2022 Nov 14;12(11):e973. doi: 10.1002/ctm2.973 (PMC9663999; doi:10.1002/ctm2.973)
Supplement: Supplementary file 5 — Table S4. 111 significant genes filtered by DAVID Enrichment. [file CTM2-12-e973-s009.xlsx]

## Sheet: genes from DAVID enrichment
Table S4. 111 genes enriched by DAVID Enrichment analysis.
meta DAVID
ACTA2
ADAM12
ADAMTS12
ADAMTS2
ADAMTS6
AEBP1
ALDH1A3
ANGPTL2
ANOS1
ANTXR1
ANXA6
APOD
ARHGAP23
ARMC9
ASPN
BGN
CDH11
COL10A1
COL11A1
COL12A1
COL18A1
COL1A1
COL1A2
COL3A1
COL4A1
COL4A2
COL5A1
COL5A2
COL6A3
COL8A1
COL8A2
COMP
CRISPLD1
CST2
CTGF
CYR61
DNM1
DPYSL3
ELN
FAM19A5
FAM26E
FAP
FBN1
FGFR1
FIBIN
FLT1
FNDC1
FSTL1
GLI2
GREM1
GRP
HEG1
HMCN1
HTRA1
HTRA3
IGFBP3
IGFBP5
IGFBP7
ISLR
ITGA11
ITGB5
ITGBL1
KIRREL
LAMC1
LAYN
LMCD1
LTBP1
LTBP2
LUM
MATN3
MCAM
MFAP2
MFGE8
MGP
MMP11
MMP14
MMP16
MRAS
NID1
NOTCH3
NOX4
NPR3
NRP2
NTM
OL1A1
OLFML2B
OLR1
P4HA3
PDGFRB
PRELP
S1PR3
SERPINE1
SFRP2
SFRP4
SLC2A3
SPARC
SPOCK1
SPON2
SPP1
SULF1
TGFB3
THBS2
THY1
TIMP3
TNFSF4
TPM4
TSHZ2
TWIST1
VAT1
VCAN
WISP1
