# Supplementary material for: Identification of BGN and THBS2 as metastasis‐specific biomarkers and poor survival key regulators in human colon cancer by integrated analysis
Source: Clin Transl Med. 2022 Nov 14;12(11):e973. doi: 10.1002/ctm2.973 (PMC9663999; doi:10.1002/ctm2.973)
Supplement: Supplementary file 6 — Table S5. Top 250 genes up‐regulated in COAD by GEPIA analysis. [file CTM2-12-e973-s007.xlsx]

## Sheet: top250 up-regulated genes 
Table S5. Top 250 genes up-regulated in COAD by UALCAN database blast.
No.	Gene Symbol	Mean (Tumor / Normal) TPM	P-value
1	CST1	448.148	1.68443e-12
2	MMP7	249.598	1.62448e-12
3	KRT23	177.881	1.62437e-12
4	KRT80	142.371	1.62448e-12
5	CA9	106.522	1.62448e-12
6	FOXQ1	83.0209	1.62437e-12
7	CDH3	72.4818	1.62437e-12
8	KIAA1199	57.7591	0
9	CLDN2	57.141	0
10	LY6G6D	52.6668	1.62448e-12
11	ETV4	49.2998	1.62448e-12
12	KLK10	47.7863	1.62459e-12
13	CLDN1	33.9961	1.62448e-12
14	GRIN2D	32.8899	0
15	NKD1	30.9586	1.62448e-12
16	C6orf223	30.8303	0
17	MMP3	28.6933	0
18	MMP11	25.5708	1.62459e-12
19	TRIM29	24.0416	0
20	TESC	23.939	0
21	GYLTL1B	23.8911	0
22	MMP1	23.0367	1.62437e-12
23	NKD2	20.9375	0
24	PRSS22	20.6098	1.11022e-16
25	VWA2	19.4431	1.62448e-12
26	CTHRC1	18.5706	1.62448e-12
27	SPP1	17.7563	1.62448e-12
28	H19	16.9901	4.7375e-09
29	TRIB3	14.1494	1.62448e-12
30	TNS4	13.7209	0
31	MDFI	13.0628	0
32	SERPINB5	13.058	1.62448e-12
33	CGREF1	12.5415	1.62448e-12
34	EREG	11.9308	0
35	SLCO4A1	11.8031	0
36	SPTBN2	11.3121	0
37	ASCL2	11.2229	1.62448e-12
38	TNFRSF6B	11.0321	1.62526e-12
39	TGFBI	10.1254	1.62448e-12
40	PABPC1L	9.77449	1.11022e-16
41	TDGF1	9.49871	1.62437e-12
42	SLC7A5	9.26497	0
43	IL8	8.88567	1.72262e-12
44	SRPX2	8.87868	1.62437e-12
45	SLC6A6	8.72964	1.62448e-12
46	LGR5	8.51969	0
47	AZGP1	8.49895	1.62448e-12
48	COL1A1	8.44244	0
49	ATHL1	8.2917	0
50	GDF15	8.19494	1.62448e-12
51	MYEOV	8.17661	1.62448e-12
52	MSLN	8.16864	1.62448e-12
53	CHI3L1	8.04167	0
54	SULT2B1	8.03119	1.62448e-12
55	HOXB8	7.98947	1.62448e-12
56	MLXIPL	7.70414	1.62437e-12
57	VSNL1	7.6233	1.62437e-12
58	BGN	7.44246	0
59	CXCL1	7.36233	0
60	CXCL3	7.35857	0
61	PSAT1	7.32617	1.62448e-12
62	GDPD5	7.14162	0
63	NFE2L3	7.13404	1.62448e-12
64	FOSL1	6.88934	0
65	PCSK9	6.87475	0
66	THBS2	6.86105	0
67	RPL36A	6.85174	1.62448e-12
68	PHLDA1	6.84927	1.62459e-12
69	TMEM132A	6.41686	1.62459e-12
70	MFAP2	6.35195	1.62448e-12
71	DBNDD1	6.22536	1.62448e-12
72	TNFRSF12A	6.19328	0
73	APCDD1	5.93031	9.33e-10
74	MTHFD1L	5.77827	0
75	AXIN2	5.76074	0
76	RGS16	5.74008	1.62459e-12
77	NEBL	5.59481	1.62459e-12
78	SCD	5.56834	1.62448e-12
79	MACC1	5.53737	0
80	RNF43	5.53144	1.62448e-12
81	REG4	5.48751	1.2703e-08
82	SNTB1	5.46856	1.62426e-12
83	SMOX	5.44755	0
84	PPM1H	5.42762	1.62448e-12
85	UBD	5.42706	7.86038e-14
86	C7orf68	5.40076	1.62437e-12
87	SERPINE1	5.38395	8.2969e-08
88	SULF1	5.36239	1.62459e-12
89	SLC17A9	5.30975	0
90	ANLN	5.26272	1.62448e-12
91	TEAD4	5.19014	0
92	TRIP13	5.18776	1.62448e-12
93	S100P	5.18656	1.62448e-12
94	RECQL4	4.99108	1.62448e-12
95	GTF2IRD1	4.98126	1.62448e-12
96	CXCL2	4.9738	1.62426e-12
97	CDC25B	4.92024	0
98	NDUFA4L2	4.91546	2.2902e-11
99	PMAIP1	4.8931	1.62437e-12
100	RPL22L1	4.87645	1.62437e-12
101	PLAU	4.83502	0
102	KIAA1274	4.78946	0
103	COL12A1	4.78566	1.62437e-12
104	ATP11A	4.77522	0
105	ProSAPiP1	4.77058	1.62437e-12
106	COL5A2	4.75281	1.62448e-12
107	PTP4A3	4.73624	1.62448e-12
108	UBE2C	4.72576	0
109	PTK7	4.72073	1.62437e-12
110	C8orf73	4.68967	1.62448e-12
111	TRPM2	4.6889	1.62437e-12
112	ENC1	4.68359	1.11022e-16
113	SKA3	4.65744	1.62448e-12
114	GZMB	4.64763	1.64546e-12
115	LCN2	4.63217	1.79801e-12
116	PVRL4	4.62044	1.62448e-12
117	C10orf81	4.57422	0
118	TROAP	4.57092	0
119	FXYD5	4.49912	1.62448e-12
120	UHRF1	4.49519	0
121	TGIF2	4.49379	0
122	C9orf140	4.44788	1.62448e-12
123	ORC6L	4.42672	1.62448e-12
124	DPEP1	4.40846	0.000102507
125	TCF7	4.40202	1.62448e-12
126	TPX2	4.34745	1.11022e-16
127	ECT2	4.34654	0
128	MYBL2	4.32498	1.62459e-12
129	GALNT6	4.26319	1.62448e-12
130	IQGAP3	4.25659	1.62448e-12
131	SOX9	4.25045	1.62448e-12
132	OSBPL3	4.24864	0
133	MET	4.24188	1.62437e-12
134	COL1A2	4.23302	0
135	TIMP1	4.2056	0
136	LOC388796	4.18812	0
137	COL5A1	4.15827	1.11022e-16
138	AREG	4.14833	1.62448e-12
139	LIF	4.1074	1.62448e-12
140	PMEPA1	4.1072	0
141	NSUN5P1	4.09105	0
142	SLC39A10	4.08899	1.62437e-12
143	AGT	4.08246	0
144	FKBP10	4.07221	0
145	MYC	4.06531	0
146	JAG2	4.04341	1.62448e-12
147	NUF2	4.03677	0
148	BMP4	4.01283	0
149	PLEKHG4	3.97837	1.62448e-12
150	NSUN5P2	3.96816	1.62448e-12
151	S100A11	3.95686	1.62448e-12
152	TOMM34	3.95369	1.62448e-12
153	FGFRL1	3.94985	0
154	RFC3	3.91365	0
155	TOP1MT	3.87507	1.62448e-12
156	BOP1	3.86506	0
157	JPH1	3.8609	0
158	SPNS2	3.84892	1.62459e-12
159	EPHB3	3.84421	1.62437e-12
160	HES6	3.8222	0
161	C20orf199	3.81006	1.62459e-12
162	LOXL2	3.79419	1.62437e-12
163	SNHG1	3.77926	0
164	PAQR4	3.7729	1.62437e-12
165	PUS7	3.75628	1.62448e-12
166	LY6E	3.75469	1.62448e-12
167	CDH11	3.75266	1.62437e-12
168	FAM92A1	3.74184	1.62448e-12
169	E2F1	3.71566	0
170	CCND1	3.71332	1.62437e-12
171	SQLE	3.71018	0
172	DIAPH3	3.70911	0
173	CDC6	3.70125	1.62448e-12
174	ATAD2	3.69929	1.62448e-12
175	EFNA3	3.69488	0
176	DGAT2	3.6887	0
177	CBX8	3.68053	1.62437e-12
178	C19orf48	3.67958	1.62437e-12
179	CEP55	3.66934	1.62448e-12
180	FAM89A	3.667	0
181	HJURP	3.65694	0
182	PDPN	3.65041	1.62437e-12
183	PPAT	3.64684	1.62448e-12
184	SOX4	3.64619	0
185	UBE2S	3.64615	0
186	ALDH4A1	3.64555	1.62448e-12
187	SLC5A6	3.64524	1.62437e-12
188	CTSL2	3.64219	0
189	GTF3A	3.63677	1.62459e-12
190	POSTN	3.63622	1.19615e-12
191	SYT7	3.62524	0
192	ZNRF3	3.61213	1.62448e-12
193	SLC38A5	3.60772	1.62448e-12
194	EVPL	3.60337	0
195	C7orf40	3.60058	0
196	VCAN	3.58548	1.62448e-12
197	CCL24	3.5681	1.62437e-12
198	DMKN	3.55214	1.62437e-12
199	PYCR1	3.52659	0
200	SCML1	3.50665	1.62448e-12
201	MFI2	3.50291	0
202	CDCA7	3.49615	1.62448e-12
203	MND1	3.49469	1.62448e-12
204	PHGDH	3.49112	1.62437e-12
205	C13orf18	3.47777	0
206	GINS1	3.47021	1.62448e-12
207	DUSP14	3.46619	0
208	PKMYT1	3.45365	1.62448e-12
209	HSPH1	3.45339	1.62437e-12
210	CHPF	3.44598	1.62437e-12
211	BAMBI	3.43699	0
212	SLC2A1	3.40373	0
213	C20orf20	3.39355	0
214	CENPF	3.39079	0
215	LYZ	3.3821	1.7093e-10
216	SPARC	3.38156	1.62448e-12
217	NME1	3.36213	1.62448e-12
218	CSE1L	3.35789	1.62448e-12
219	C10orf2	3.34561	0
220	NME1-NME2	3.34349	1.62448e-12
221	ZNF692	3.33612	0
222	CDK1	3.32332	1.62448e-12
223	TMEM97	3.32119	1.62448e-12
224	GPT2	3.31822	0
225	COL3A1	3.3155	1.73739e-12
226	FSCN1	3.31484	0
227	MMP12	3.30058	2.2557e-09
228	CCL20	3.29174	1.63625e-12
229	DKC1	3.28942	1.62448e-12
230	LYAR	3.28582	1.62448e-12
231	KCNN4	3.28179	0
232	CKAP2	3.28156	0
233	CDC45	3.27284	1.62448e-12
234	KIF20A	3.27077	1.62448e-12
235	AURKA	3.26689	1.62448e-12
236	VEGFA	3.26469	0
237	PSPH	3.25051	1.62448e-12
238	IFI6	3.24946	7.24243e-12
239	WDR90	3.24244	0
240	CHTF18	3.24217	0
241	THY1	3.23166	0
242	CBX4	3.23149	0
243	UTP14A	3.22908	1.62448e-12
244	DDIT4	3.22875	0
245	RHBDF2	3.22684	0
246	SORD	3.22524	1.62459e-12
247	TRAF5	3.22358	0
248	MMP9	3.2219	1.3803e-10
249	E2F5	3.22086	1.62448e-12
250	ANXA3	3.2204	1.62448e-12
