# Supplementary material for: Identification of BGN and THBS2 as metastasis‐specific biomarkers and poor survival key regulators in human colon cancer by integrated analysis
Source: Clin Transl Med. 2022 Nov 14;12(11):e973. doi: 10.1002/ctm2.973 (PMC9663999; doi:10.1002/ctm2.973)
Supplement: Supplementary file 7 — Table S6. Transcriptomic profiles of eight signature genes in CAPTC. [file CTM2-12-e973-s006.xlsx]

## Sheet: transcriptomic data
Table S6. Transcriptomic profiles of 8 hub genes.
Patient_ID	N stage	M stage	BGN_transcriptomics	THBS2_transcriptomics	SPARC_transcriptomics	CDH11_transcriptomics	MFAP2_transcriptomics	MMP11_transcriptomics	SPP1_transcriptomics	THY1_transcriptomics
01CO005	N0	M0	9.3815	8.8424	13.0016	9.2644	7.2192	9.6294	7.375	9.6564
01CO008	N0	M0	7.5999	6.4594	12.0393	8.676	5.858	7.7074	6.1898	9.4512
01CO013	N0	M0	10.3783	9.7731	13.6467	10.0126	7.8826	10.5479	9.1774	10.9121
01CO014	N2a	M0	8.2336	7.4263	13.0234	8.7313	6.8826	9.1189	10.6101	10.545
01CO015	N0	MX	9.2715	9.6348	13.696	9.8796	7.8455	11.0196	10.9174	11.5746
01CO022	N0	MX	8.1997	8.7814	13.2739	8.5196	6.7415	8.2432	12.2464	10.6609
05CO002	N1a	MX	12.3329	13.2128	15.6586	11.8611	9.3663	12.5899	11.8517	12.6175
05CO003	N0	MX	11.9812	12.7243	14.9224	10.4094	7.7879	8.611	14.2742	11.3354
05CO006	N1b	MX	10.0112	10.9571	13.8193	10.0835	6.1497	8.4717	12.6682	11.021
05CO011	N0	MX	10.7288	9.9701	14.2514	10.3376	9.137	9.9586	10.2336	10.8626
05CO015	N0	MX	11.1415	10.9024	14.356	10.3718	7.8202	8.5546	12.6715	11.0934
05CO020	N0	MX	11.4553	11.8353	14.8189	11.0607	8.5661	11.3515	11.0007	11.7616
05CO028	N0	M0	5.7279	7.3309	11.7997	8.1548	5.1699	9.1396	9.9773	9.388
05CO029	N0	MX	6.8826	7.2574	12.168	8.6582	6.5078	9.7381	7.4009	9.9986
05CO032	N1a	MX	7.585	10.749	14.1465	9.9454	7.1997	9.9858	13.9813	11.4707
05CO033	N2a	MX	10.988	11.7317	15.2743	10.8361	9.1059	11.6874	16.2438	11.9833
05CO034	N1a	MX	10.8918	10.744	14.4529	10.9403	8.3619	11.4828	11.858	11.6847
05CO035	N0	MX	11.4445	11.4476	14.7797	11.2228	8.7347	11.8978	12.5289	11.6041
05CO037	N0	MX	12.7707	13.1866	15.5675	12.5127	9.137	11.3982	13.8679	12.0238
05CO039	N0	MX	8.224	7.4998	12.5988	10.2969	7.1699	8.8704	9.375	10.3387
05CO041	N0	MX	10.2288	10.3805	14.2096	9.1874	7.1799	10.4284	11.2808	10.8626
05CO044	N0	MX	12.1296	11.8669	14.513	10.2946	9.0634	10.7194	11.0627	11.7351
05CO045	N1b	MX	9.5018	10.7482	14.1437	10.3106	8.3576	11.2952	11.6874	11.5289
05CO047	N0	MX	9.3309	9.5018	13.1517	9.5118	6.9773	10.268	9.7532	10.4189
05CO048	N2a	MX	10.0821	10.2586	14.5066	9.8106	7.1799	9.2479	13.7567	11.2228
05CO049	N0	MX	10.0715	9.9527	13.7479	10.3343	8.1085	10.7599	10.2691	10.983
05CO050	N1b	MX	8.5157	8.5999	13.1731	7.8517	6.7814	9.4676	12.9073	10.1836
05CO053	N1b	MX	8.4676	8.633	13.1008	8.9687	7.2095	9.8041	13.6459	10.5632
05CO054	N0	MX	7.1699	6.7004	11.8486	8.4878	6.1699	9.7582	9.5275	9.137
06CO001	N1b	MX	9.6582	9.9801	13.4579	9.8313	8.8455	10.2773	12.2577	10.9381
06CO002	N2a	MX	11.6115	12.2521	15.1901	11.1867	9.4998	13.4658	14.9417	11.9687
09CO013	N1b	M0	11.3471	11.8807	14.6287	10.6211	8.4263	10.8033	11.2784	11.4878
09CO014	N0	MX	10.1898	10.3998	13.8683	10.5088	7.8765	10.6944	12.4724	11.6407
09CO018	N1a	MX	8.6439	9.6073	14.8231	9.7532	8.8455	11.5551	9.8455	11.6627
09CO019	N0	MX	8.8074	10.1611	13.683	9.7665	8.0334	11.0848	12.7145	11.0861
09CO022	N0	MX	7.9307	8.7846	12.8688	9.1319	7.5157	10.4231	7.3487	10.3998
11CO005	N1	M0	11.9542	11.7279	14.9062	11.0458	8.9629	11.3509	13.4079	11.66
11CO007	N0	M0	8.4878	9.3663	13.664	8.8887	6.8704	9.0875	14.8581	10.8541
11CO008	N1	M0	10.5603	12.0644	16.2516	11.543	10.0028	12.1315	12.5985	12.5831
11CO010	N0	M0	11.4404	11.6826	14.5583	10.7305	9.0607	11.0014	11.6211	11.656
11CO018	N0	M0	12.4115	13.2612	14.9235	11.1293	8.9159	11.5425	14.7389	11.3794
11CO019	N1b	M0	12.9936	13.7088	16.0847	11.8001	9.4157	11.8118	12.5699	12.2712
11CO020	N1b	M0	10.8281	11.1586	14.4643	10.9001	8.3837	11.7254	11.6591	11.2761
11CO021	N2a	M1	13.5553	14.4962	16.0279	12.4035	9.1824	11.3603	14.2895	12.2408
11CO022	N0	M1	9.2336	10.0265	13.366	9.1849	8.1849	9.9816	10.813	10.4959
11CO027	N0	M0	8.0607	9.9322	14.456	9.6653	8.7616	11.7039	11.7948	11.6782
11CO030	N0	M0	10.9084	11.4041	14.9337	10.6689	8.5469	12.0067	14.3454	12.1144
11CO031	N0	M0	6.7004	10.2396	13.5838	8.5962	6.2668	8.7781	11.526	11.0993
11CO032	N1b	M0	9.6724	9.6883	13.8514	9.7211	7.9887	10.84	12.9549	11.021
11CO033	N0	M0	11.3089	12.3446	15.6474	10.9513	9.4717	11.2674	16.0923	12.2378
11CO036	N1a	M0	11.4909	12.5167	15.2735	10.8734	9.207	10.0182	13.1875	11.9233
11CO037	N1b	M0	9.7056	9.5392	14.2392	9.8657	8.2527	10.6865	10.3891	11.3778
11CO039	N0	M0	8.4009	9.1447	13.5402	9.2384	9.1849	11.4762	12.1674	11.1472
11CO042	N0	M0	10.255	10.8665	13.7213	9.8549	7.7748	11.4993	10.3276	11.1105
11CO043	N0	M0	10.4533	10.4553	13.1097	8.8918	7.2761	11.6366	12.2764	10.6129
11CO044	N1a	M1	11.849	12.6414	14.9953	10.6064	8.8918	10.0265	11.4331	11.5309
11CO045	N1b	M0	12.6735	12.3485	15.2262	11.4393	9.3399	12.6987	13.1701	12.2249
11CO047	N0	M0	12.7465	13.3056	16.2205	11.411	9.6917	11.218	10.1267	12.2863
11CO048	N0	M0	12.5639	12.9647	15.479	11.6909	9.3083	12.1202	13.2602	12.2381
11CO051	N0	M0	10.9263	11.8514	14.4067	10.545	7.7879	10.1737	13.2844	11.1215
11CO052	N2a	M0	10.2854	11.2819	14.2508	10.4615	7.9069	10.8533	14.2656	11.865
11CO053	N0	M0	8.9337	10.1472	13.5082	9.8704	8.1344	11.5309	11.0934	11.1306
11CO054	N0	M0	10.0674	10.7863	13.799	9.375	7.8202	9.2456	12.5459	10.8788
11CO057	N1	M0	11.842	12.7157	15.072	10.9061	8.8826	11.258	13.9513	11.3044
11CO058	N0	M0	11.0265	10.8463	14.5884	10.888	8.8424	11.8126	13.7296	11.5522
11CO060	N0	M0	9.236	10.4189	13.6182	9.2691	7.4429	11.0478	12.7758	10.6618
11CO061	N0	M0	8.7074	11.2432	14.5833	9.8657	8.6653	10.9218	14.8641	11.8361
11CO062	N0	M1	12.3376	12.5199	15.1451	11.4843	9.5411	11.6448	12.6204	12.057
11CO070	N1b	M0	11.6786	12.3742	15.198	11.2755	8.5699	11.1383	13.9324	11.6896
11CO072	N1b	M0	11.3426	12.6029	14.1794	11.0868	8.3129	11.0458	12.5396	10.927
11CO077	N0	M0	11.9773	12.8502	15.5488	11.5073	9.2119	12.3617	14.0902	12.0778
11CO079	N1	M0	10.4818	11.2113	14.1407	9.9586	8.1849	11.4471	12.0934	10.8994
14CO005	N0	MX	10.0701	10.2842	14.182	9.5981	7.5925	11.3493	15.217	11.3982
15CO002	N0	MX	10.6742	11.2544	14.6827	10.643	9.1293	12.06	10.0661	11.6711
16CO002	N1	M0	9.6812	9.8074	12.9634	9.7582	8.7814	10.3707	14.7076	10.102
16CO003	N0	M0	10.4656	11.188	14.4821	10.4737	8.7515	11.2825	12.0851	12.2405
16CO006	N0	M1	10.7482	11.4878	14.3098	10.421	8.5962	12.196	12.9482	11.5314
16CO011	N1	M0	10.9285	11.0934	14.3689	10.6591	8.5469	11.7181	11.8269	11.8364
20CO001	N1a	MX	12.2755	12.4022	15.5798	11.4919	9.1241	13.0079	15.2328	12.0698
20CO003	N1b	M1	10.8696	10.2981	14.632	10.5118	8.1137	10.7969	14.7215	12.2615
20CO004	N2b	MX	9.2021	10.1046	13.0995	9.1874	7.2384	10.8611	10.4656	10.0941
20CO007	N0	MX	8.4594	8.7415	12.5199	9.4838	6.5699	9.3945	9.3309	10.6357
21CO006	N0	M0	10.0375	10.6266	14.2408	10.0715	8.7781	11.5142	12.1322	11.4252
21CO007	N2a	M1	10.1599	9.8642	13.7016	10.1421	7.6366	10.5236	9.8948	11.1548
22CO004	N0	M0	7.5392	7.4998	12.4546	8.6036	6.4429	9.9218	8.0661	9.8329
22CO006	N2b	M0	11.31	11.4331	14.827	10.7797	9.0251	11.7087	12.0678	11.7147
