# Supplementary material for: Identification of BGN and THBS2 as metastasis‐specific biomarkers and poor survival key regulators in human colon cancer by integrated analysis
Source: Clin Transl Med. 2022 Nov 14;12(11):e973. doi: 10.1002/ctm2.973 (PMC9663999; doi:10.1002/ctm2.973)
Supplement: Supplementary file 8 — Table S7. Proteomics profiles of 7 signature genes. [file CTM2-12-e973-s005.xlsx]

## Sheet: proteomic data
Table S7. Proteomics profiles of 7 hub genes.
Patient_ID	patient have Synchronous Colon / Rectal Tumor(s)	N stage	M stage	BGN	THBS2	SPARC	CDH11	MFAP2	MMP11	THY1
01CO005	No	N0	M0	-1.25	-0.888	0.0115	-0.137	-0.159		0.259
01CO008	No	N0	M0	-1.8	-1.67	-0.817	-0.95	-0.823	-1.01	-0.444
01CO013	No	N0	M0	-1.34	-1.58	-1.06	-0.706	-0.28	-1.99	-0.296
01CO015	No	N0	MX	-1.18	-0.521	0.115	0.141	1.19		0.769
01CO022	No	N0	MX	-1.21	-0.38	-0.103	-0.671	-0.685	0.0582	-0.443
05CO003	No	N0	MX	-0.16	1.76	0.239	-0.87	0.666		-0.625
05CO011	No	N0	MX	-0.0882	-2.06	0.374	0.109	-0.15		-0.023
05CO015	No	N0	MX	-0.112	-0.55	-0.192	-0.173	-0.257	0.766	-0.265
05CO020	No	N0	MX	0.249	-0.201	0.327	0.126	-0.103	-0.174	0.293
05CO028	No	N0	M0	-2	-2.49	-0.33	-0.812	-1.07		-0.795
05CO029	No	N0	MX	-1.79	-2.91	-0.667	-0.323	-0.108	-0.27	0.288
05CO035	No	N0	MX	-0.881	-0.753	0.425	-0.174	0.221		0.18
05CO037	No	N0	MX	0.498	2.45	0.365	0.95	1.5	0.332	0.54
05CO039	No	N0	MX	-1.24	-0.978	-0.17	0.521	-0.641	-0.236	0.211
05CO041	No	N0	MX	-1.24	-0.597	0.356	-0.277	-0.884	0.21	0.182
05CO044	No	N0	MX	-0.247	0.704	0.584	-0.386	0.462		0.0657
05CO047	No	N0	MX	-0.504	-0.0267	-0.627	-0.405	-0.0456	-0.264	0.0627
05CO049	No	N0	MX	-1.32	-0.843	-0.199	-0.0589	-0.4	-0.381	0.0329
05CO054	No	N0	MX	-2.2	-2.76	-0.864	-0.93	-1.17	-1.04	-0.586
09CO014	No	N0	MX	-0.302	-1	-0.532	-0.111	0.631		0.757
09CO019	No	N0	MX	-0.515	-0.498	0.136	0.199	0.422	0.627	0.408
09CO022	No	N0	MX	-1.39	-1.29	-0.351	-0.535	0.0499		-0.0588
11CO007	No	N0	M0	-0.25	-0.155	0.594	-0.107	-0.466	-0.762	-0.823
11CO010	No	N0	M0	-0.638	-0.342	0.268	0.0842	0.454		0.0104
11CO018	No	N0	M0	-0.444	1.02	0.17	-0.104	0.215	-0.332	0.105
11CO022	No	N0	M1	-0.458	-0.388	0.106	0.157	0.832	0.822	0.391
11CO027	No	N0	M0	-0.442	-0.407	0.849	0.0986	0.0202	0.291	0.0439
11CO030	No	N0	M0	0.199	0.689	0.648	0.298	0.365	0.944	0.756
11CO031	No	N0	M0	-0.819	-0.0262	-0.498	-0.428	0.325		-0.539
11CO033	No	N0	M0	-0.575	1.26	1.5	0.747	-0.269	0.0845	0.137
11CO039	No	N0	M0	-0.394	-0.716	0.211	-0.152	0.347		0.325
11CO042	No	N0	M0	-0.0461	-0.0627	-0.376	0.211	0.268	0.0435	0.371
11CO043	No	N0	M0	0.519	1.51	0.437	0.258	0.88	0.717	0.805
11CO047	No	N0	M0	0.531	2.02	1.85	0.848	-0.194	1.63	0.775
11CO048	No	N0	M0	-0.141	-0.284	0.411	0.301	0.519		0.294
11CO051	No	N0	M0	-0.024	0.0539	0.349	0.281	0.0722		0.0831
11CO053	No	N0	M0	-0.392	-0.593	0.152	0.368	0.707	0.674	0.733
11CO054	No	N0	M0	-0.814	0.606	0.555	-0.419	-0.474		0.174
11CO058	No	N0	M0	0.322	-0.887	-0.139	0.402	0.983	0.502	0.415
11CO061	No	N0	M0	0.532	0.83	1.13	0.247	0.0204		0.0372
11CO062	No	N0	M1	0.523	0.924	0.805	0.551	0.454	1.42	0.0664
11CO077	No	N0	M0	-0.0634	0.861	0.37	0.341	0.486	1.04	0.273
14CO005	No	N0	MX	1.01	2.03	0.813	0.124	0.65	0.551	0.348
15CO002	No	N0	MX	-1.46	-1.99	-0.222	-0.163	-0.325	0.056	0.212
16CO003	No	N0	M0	-0.208	-0.562	0.0229	0.533	0.601	0.643	0.481
16CO006	No	N0	M1	0.292	1.69	0.814	0.319	0.175		0.39
20CO007	No	N0	MX	-1.22	-1.31	-0.436	-0.209	0.575	-0.0334	0.206
21CO006	No	N0	M0	0.1	-0.257	0.0449	0.0746	-0.0868	0.773	0.712
22CO004	No	N0	M0	-1.78	-1.9	-0.71	-0.657	-1.01	-0.704	-0.408
11CO005	No	N1	M0	0.434	1.19	0.456	0.438	0.605		-0.701
11CO008	No	N1	M0	0.444	2.34	1.62	0.861	0.259	0.591	0.113
11CO057	No	N1	M0	0.689	2.12	0.82	0.266	0.574	0.832	0.249
11CO079	No	N1	M0	0.131	1.21	-0.0622	-0.0841	-0.0586		0.0762
16CO002	No	N1	M0	0.589	0.399	-0.533	-0.19	0.406	-0.383	-0.606
16CO011	No	N1	M0	0.0126	-1.12	-0.455	-0.712	-0.174		-0.487
05CO002	No	N1a	MX	-1.18	0.113	0.204	-0.184	-0.0306	0.773	0.328
05CO032	No	N1a	MX	0.0086	-0.355	0.222	-0.0287	-0.0952	-0.397	0.278
05CO034	No	N1a	MX	0.181	0.0339	0.271	0.612	1.54	0.547	0.643
09CO018	No	N1a	MX	-2.16	-1.3	0.104	-0.627	-1.58		-0.245
11CO036	No	N1a	M0	0.644	2.89	0.711	0.507	0.62	0.537	0.422
11CO044	No	N1a	M1	-0.0788	1.79	0.18	-0.0973	-0.199		0.249
20CO001	No	N1a	MX	0.604	-0.592	0.285	0.756	-0.437		-1.26
20CO006	No	N1a	M1	-1.45	-1.04	-0.349	-0.485	-0.875	0.267	-0.823
05CO006	No	N1b	MX	0.0265	0.353	-0.191	-0.348	-0.242		-0.15
05CO045	No	N1b	MX	-0.383	0.0605	0.389	0.364	1.29		0.329
05CO050	No	N1b	MX	-0.622	-1	-0.488	-0.847	-0.99	-1.1	-0.816
05CO053	No	N1b	MX	-1.67	-1.04	0.321	-0.443	-0.616		-0.118
06CO001	No	N1b	MX	-0.59	-0.736	0.208	-0.0024	1.22	0.614	0.699
09CO013	No	N1b	M0	-1.06	0.711	0.82	-0.237	-0.575	0.188	-0.275
11CO019	No	N1b	M0	1.11	2.39	1.03	0.48	0.985	1.04	0.603
11CO020	No	N1b	M0	-0.503	0.35	0.0644	0.445	0.25	0.625	0.12
11CO032	No	N1b	M0	-0.472	-0.865	-0.0816	0.109	0.133	-0.398	-0.167
11CO037	No	N1b	M0	-0.166	-0.747	0.311	0.81	0.458		0.598
11CO045	No	N1b	M0	0.57	0.985	0.139	0.229	0.077	1.17	0.794
11CO070	No	N1b	M0	0.756	3.14	0.907	1.02	1.5	1.65	0.919
11CO072	No	N1b	M0	0.396	1.56	-0.0407	0.309	0.381	-0.602	-0.277
20CO003	No	N1b	M1	1.02	-0.811	0.266	0.405	0.607	0.444	1.43
01CO014	No	N2a	M0	-1.52	-0.993	0.0861	-0.703	-1.25	-0.214	-0.303
05CO033	No	N2a	MX	0.486	0.221	0.733	0.388	0.11	1.53	0.364
05CO048	No	N2a	MX	0.377	0.783	-0.168	-0.291	-0.409		-0.474
06CO002	No	N2a	MX	0.764	1.37	0.817	0.732	0.0235	1.05	0.909
11CO021	No	N2a	M1	0.269	2.29	0.281	0.223	0.306		0.566
11CO052	No	N2a	M0	0.0007	0.831	0.634	0.222	0.673	-0.0363	0.457
21CO007	No	N2a	M1	-1.25	-0.742	-0.284	0.164	0.833	0.187	0.434
20CO004	No	N2b	MX	-1.28	-0.205	0.179	-0.408	-0.409	0.188	0.206
22CO006	No	N2b	M0	0.577	1.08	0.37	0.554	0.464	0.387	0.53
