# Supplementary material for: Identification of BGN and THBS2 as metastasis‐specific biomarkers and poor survival key regulators in human colon cancer by integrated analysis
Source: Clin Transl Med. 2022 Nov 14;12(11):e973. doi: 10.1002/ctm2.973 (PMC9663999; doi:10.1002/ctm2.973)
Supplement: Supplementary file 9 — Table S8. UMS proteomic profiles of 7 signature genes. [file CTM2-12-e973-s008.xlsx]

## Sheet: UMS
Table S8. UMS proteomic data of 7 signature genes.
UMS	Patient_ID	BGN	THBS2	SPARC	CDH11	MFAP2	MMP11	THY1
CIN	01CO005	-1.25	-0.888	0.0115	-0.137	-0.159		0.259
CIN	01CO008	-1.8	-1.67	-0.817	-0.95	-0.823	-1.01	-0.444
CIN	01CO013	-1.34	-1.58	-1.06	-0.706	-0.28	-1.99	-0.296
CIN	01CO015	-1.18	-0.521	0.115	0.141	1.19		0.769
CIN	05CO011	-0.0882	-2.06	0.374	0.109	-0.15		-0.023
CIN	05CO020	0.249	-0.201	0.327	0.126	-0.103	-0.174	0.293
CIN	05CO028	-2	-2.49	-0.33	-0.812	-1.07		-0.795
CIN	05CO029	-1.79	-2.91	-0.667	-0.323	-0.108	-0.27	0.288
CIN	05CO034	0.181	0.0339	0.271	0.612	1.54	0.547	0.643
CIN	05CO035	-0.881	-0.753	0.425	-0.174	0.221		0.18
CIN	05CO045	-0.383	0.0605	0.389	0.364	1.29		0.329
CIN	05CO047	-0.504	-0.0267	-0.627	-0.405	-0.0456	-0.264	0.0627
CIN	05CO049	-1.32	-0.843	-0.199	-0.0589	-0.4	-0.381	0.0329
CIN	05CO053	-1.67	-1.04	0.321	-0.443	-0.616		-0.118
CIN	05CO054	-2.2	-2.76	-0.864	-0.93	-1.17	-1.04	-0.586
CIN	06CO001	-0.59	-0.736	0.208	-0.0024	1.22	0.614	0.699
CIN	09CO013	-1.06	0.711	0.82	-0.237	-0.575	0.188	-0.275
CIN	09CO014	-0.302	-1	-0.532	-0.111	0.631		0.757
CIN	09CO019	-0.515	-0.498	0.136	0.199	0.422	0.627	0.408
CIN	09CO022	-1.39	-1.29	-0.351	-0.535	0.0499		-0.0588
CIN	11CO010	-0.638	-0.342	0.268	0.0842	0.454		0.0104
CIN	11CO022	-0.458	-0.388	0.106	0.157	0.832	0.822	0.391
CIN	11CO027	-0.442	-0.407	0.849	0.0986	0.0202	0.291	0.0439
CIN	11CO039	-0.394	-0.716	0.211	-0.152	0.347		0.325
CIN	11CO043	0.519	1.51	0.437	0.258	0.88	0.717	0.805
CIN	11CO044	-0.0788	1.79	0.18	-0.0973	-0.199		0.249
CIN	11CO053	-0.392	-0.593	0.152	0.368	0.707	0.674	0.733
CIN	11CO054	-0.814	0.606	0.555	-0.419	-0.474		0.174
CIN	11CO057	0.689	2.12	0.82	0.266	0.574	0.832	0.249
CIN	11CO072	0.396	1.56	-0.0407	0.309	0.381	-0.602	-0.277
CIN	14CO005	1.01	2.03	0.813	0.124	0.65	0.551	0.348
CIN	15CO002	-1.46	-1.99	-0.222	-0.163	-0.325	0.056	0.212
CIN	16CO002	0.589	0.399	-0.533	-0.19	0.406	-0.383	-0.606
CIN	16CO006	0.292	1.69	0.814	0.319	0.175		0.39
CIN	20CO004	-1.28	-0.205	0.179	-0.408	-0.409	0.188	0.206
CIN	20CO006	-1.45	-1.04	-0.349	-0.485	-0.875	0.267	-0.823
CIN	20CO007	-1.22	-1.31	-0.436	-0.209	0.575	-0.0334	0.206
CIN	21CO007	-1.25	-0.742	-0.284	0.164	0.833	0.187	0.434
CIN	22CO004	-1.78	-1.9	-0.71	-0.657	-1.01	-0.704	-0.408
Mesenchymal	05CO033	0.486	0.221	0.733	0.388	0.11	1.53	0.364
Mesenchymal	06CO002	0.764	1.37	0.817	0.732	0.0235	1.05	0.909
Mesenchymal	11CO005	0.434	1.19	0.456	0.438	0.605		-0.701
Mesenchymal	11CO008	0.444	2.34	1.62	0.861	0.259	0.591	0.113
Mesenchymal	11CO030	0.199	0.689	0.648	0.298	0.365	0.944	0.756
Mesenchymal	11CO033	-0.575	1.26	1.5	0.747	-0.269	0.0845	0.137
Mesenchymal	11CO037	-0.166	-0.747	0.311	0.81	0.458		0.598
Mesenchymal	11CO045	0.57	0.985	0.139	0.229	0.077	1.17	0.794
Mesenchymal	11CO048	-0.141	-0.284	0.411	0.301	0.519		0.294
Mesenchymal	11CO058	0.322	-0.887	-0.139	0.402	0.983	0.502	0.415
Mesenchymal	11CO070	0.756	3.14	0.907	1.02	1.5	1.65	0.919
Mesenchymal	11CO077	-0.0634	0.861	0.37	0.341	0.486	1.04	0.273
Mesenchymal	16CO003	-0.208	-0.562	0.0229	0.533	0.601	0.643	0.481
Mesenchymal	20CO001	0.604	-0.592	0.285	0.756	-0.437		-1.26
Mesenchymal	20CO003	1.02	-0.811	0.266	0.405	0.607	0.444	1.43
Mesenchymal	21CO006	0.1	-0.257	0.0449	0.0746	-0.0868	0.773	0.712
Mesenchymal	22CO006	0.577	1.08	0.37	0.554	0.464	0.387	0.53
MSI	01CO014	-1.52	-0.993	0.0861	-0.703	-1.25	-0.214	-0.303
MSI	01CO022	-1.21	-0.38	-0.103	-0.671	-0.685	0.0582	-0.443
MSI	05CO003	-0.16	1.76	0.239	-0.87	0.666		-0.625
MSI	05CO006	0.0265	0.353	-0.191	-0.348	-0.242		-0.15
MSI	05CO015	-0.112	-0.55	-0.192	-0.173	-0.257	0.766	-0.265
MSI	05CO032	0.0086	-0.355	0.222	-0.0287	-0.0952	-0.397	0.278
MSI	05CO037	0.498	2.45	0.365	0.95	1.5	0.332	0.54
MSI	05CO041	-1.24	-0.597	0.356	-0.277	-0.884	0.21	0.182
MSI	05CO044	-0.247	0.704	0.584	-0.386	0.462		0.0657
MSI	05CO048	0.377	0.783	-0.168	-0.291	-0.409		-0.474
MSI	11CO007	-0.25	-0.155	0.594	-0.107	-0.466	-0.762	-0.823
MSI	11CO018	-0.444	1.02	0.17	-0.104	0.215	-0.332	0.105
MSI	11CO031	-0.819	-0.0262	-0.498	-0.428	0.325		-0.539
MSI	11CO036	0.644	2.89	0.711	0.507	0.62	0.537	0.422
MSI	11CO051	-0.024	0.0539	0.349	0.281	0.0722		0.0831
NA	05CO002	-1.18	0.113	0.204	-0.184	-0.0306	0.773	0.328
NA	05CO039	-1.24	-0.978	-0.17	0.521	-0.641	-0.236	0.211
NA	05CO050	-0.622	-1	-0.488	-0.847	-0.99	-1.1	-0.816
NA	09CO018	-2.16	-1.3	0.104	-0.627	-1.58		-0.245
NA	11CO019	1.11	2.39	1.03	0.48	0.985	1.04	0.603
NA	11CO020	-0.503	0.35	0.0644	0.445	0.25	0.625	0.12
NA	11CO021	0.269	2.29	0.281	0.223	0.306		0.566
NA	11CO032	-0.472	-0.865	-0.0816	0.109	0.133	-0.398	-0.167
NA	11CO042	-0.0461	-0.0627	-0.376	0.211	0.268	0.0435	0.371
NA	11CO047	0.531	2.02	1.85	0.848	-0.194	1.63	0.775
NA	11CO052	0.0007	0.831	0.634	0.222	0.673	-0.0363	0.457
NA	11CO061	0.532	0.83	1.13	0.247	0.0204		0.0372
NA	11CO062	0.523	0.924	0.805	0.551	0.454	1.42	0.0664
NA	11CO079	0.131	1.21	-0.0622	-0.0841	-0.0586		0.0762
NA	16CO011	0.0126	-1.12	-0.455	-0.712	-0.174		-0.487
