# Supplementary material for: Identification of BGN and THBS2 as metastasis‐specific biomarkers and poor survival key regulators in human colon cancer by integrated analysis
Source: Clin Transl Med. 2022 Nov 14;12(11):e973. doi: 10.1002/ctm2.973 (PMC9663999; doi:10.1002/ctm2.973)
Supplement: Supplementary file 10 — Table S9. EMT proteomic profiles of 7 signature genes. [file CTM2-12-e973-s014.xlsx]

## Sheet: EMT
Table S9. Comparison of 7 signature genes proteomics profiles among EMT and epithelial.
Patient_ID	Phenotype	BGN_proteomics	THBS2_proteomics	SPARC_proteomics	CDH11_proteomics	MFAP2_proteomics	MMP11_proteomics	THY1_proteomics
05CO002	EMT	-1.18	0.113	0.204	-0.184	-0.0306	0.773	0.328
05CO033	EMT	0.486	0.221	0.733	0.388	0.11	1.53	0.364
06CO002	EMT	0.764	1.37	0.817	0.732	0.0235	1.05	0.909
11CO005	EMT	0.434	1.19	0.456	0.438	0.605		-0.701
11CO008	EMT	0.444	2.34	1.62	0.861	0.259	0.591	0.113
11CO019	EMT	1.11	2.39	1.03	0.48	0.985	1.04	0.603
11CO021	EMT	0.269	2.29	0.281	0.223	0.306		0.566
11CO030	EMT	0.199	0.689	0.648	0.298	0.365	0.944	0.756
11CO033	EMT	-0.575	1.26	1.5	0.747	-0.269	0.0845	0.137
11CO037	EMT	-0.166	-0.747	0.311	0.81	0.458		0.598
11CO045	EMT	0.57	0.985	0.139	0.229	0.077	1.17	0.794
11CO048	EMT	-0.141	-0.284	0.411	0.301	0.519		0.294
11CO052	EMT	0.0007	0.831	0.634	0.222	0.673	-0.0363	0.457
11CO058	EMT	0.322	-0.887	-0.139	0.402	0.983	0.502	0.415
11CO070	EMT	0.756	3.14	0.907	1.02	1.5	1.65	0.919
11CO077	EMT	-0.0634	0.861	0.37	0.341	0.486	1.04	0.273
16CO003	EMT	-0.208	-0.562	0.0229	0.533	0.601	0.643	0.481
16CO011	EMT	0.0126	-1.12	-0.455	-0.712	-0.174		-0.487
20CO001	EMT	0.604	-0.592	0.285	0.756	-0.437		-1.26
20CO003	EMT	1.02	-0.811	0.266	0.405	0.607	0.444	1.43
21CO006	EMT	0.1	-0.257	0.0449	0.0746	-0.0868	0.773	0.712
22CO006	EMT	0.577	1.08	0.37	0.554	0.464	0.387	0.53
01CO005	Epithelial	-1.25	-0.888	0.0115	-0.137	-0.159		0.259
01CO008	Epithelial	-1.8	-1.67	-0.817	-0.95	-0.823	-1.01	-0.444
01CO013	Epithelial	-1.34	-1.58	-1.06	-0.706	-0.28	-1.99	-0.296
01CO015	Epithelial	-1.18	-0.521	0.115	0.141	1.19		0.769
05CO011	Epithelial	-0.0882	-2.06	0.374	0.109	-0.15		-0.023
05CO020	Epithelial	0.249	-0.201	0.327	0.126	-0.103	-0.174	0.293
05CO028	Epithelial	-2	-2.49	-0.33	-0.812	-1.07		-0.795
05CO029	Epithelial	-1.79	-2.91	-0.667	-0.323	-0.108	-0.27	0.288
05CO034	Epithelial	0.181	0.0339	0.271	0.612	1.54	0.547	0.643
05CO035	Epithelial	-0.881	-0.753	0.425	-0.174	0.221		0.18
05CO045	Epithelial	-0.383	0.0605	0.389	0.364	1.29		0.329
05CO047	Epithelial	-0.504	-0.0267	-0.627	-0.405	-0.0456	-0.264	0.0627
05CO049	Epithelial	-1.32	-0.843	-0.199	-0.0589	-0.4	-0.381	0.0329
05CO053	Epithelial	-1.67	-1.04	0.321	-0.443	-0.616		-0.118
05CO054	Epithelial	-2.2	-2.76	-0.864	-0.93	-1.17	-1.04	-0.586
06CO001	Epithelial	-0.59	-0.736	0.208	-0.0024	1.22	0.614	0.699
09CO013	Epithelial	-1.06	0.711	0.82	-0.237	-0.575	0.188	-0.275
09CO014	Epithelial	-0.302	-1	-0.532	-0.111	0.631		0.757
09CO018	Epithelial	-2.16	-1.3	0.104	-0.627	-1.58		-0.245
09CO019	Epithelial	-0.515	-0.498	0.136	0.199	0.422	0.627	0.408
09CO022	Epithelial	-1.39	-1.29	-0.351	-0.535	0.0499		-0.0588
11CO010	Epithelial	-0.638	-0.342	0.268	0.0842	0.454		0.0104
11CO020	Epithelial	-0.503	0.35	0.0644	0.445	0.25	0.625	0.12
11CO022	Epithelial	-0.458	-0.388	0.106	0.157	0.832	0.822	0.391
11CO027	Epithelial	-0.442	-0.407	0.849	0.0986	0.0202	0.291	0.0439
11CO032	Epithelial	-0.472	-0.865	-0.0816	0.109	0.133	-0.398	-0.167
11CO039	Epithelial	-0.394	-0.716	0.211	-0.152	0.347		0.325
11CO042	Epithelial	-0.0461	-0.0627	-0.376	0.211	0.268	0.0435	0.371
11CO043	Epithelial	0.519	1.51	0.437	0.258	0.88	0.717	0.805
11CO044	Epithelial	-0.0788	1.79	0.18	-0.0973	-0.199		0.249
11CO047	Epithelial	0.531	2.02	1.85	0.848	-0.194	1.63	0.775
11CO053	Epithelial	-0.392	-0.593	0.152	0.368	0.707	0.674	0.733
11CO054	Epithelial	-0.814	0.606	0.555	-0.419	-0.474		0.174
11CO057	Epithelial	0.689	2.12	0.82	0.266	0.574	0.832	0.249
11CO062	Epithelial	0.523	0.924	0.805	0.551	0.454	1.42	0.0664
11CO072	Epithelial	0.396	1.56	-0.0407	0.309	0.381	-0.602	-0.277
11CO079	Epithelial	0.131	1.21	-0.0622	-0.0841	-0.0586		0.0762
14CO005	Epithelial	1.01	2.03	0.813	0.124	0.65	0.551	0.348
15CO002	Epithelial	-1.46	-1.99	-0.222	-0.163	-0.325	0.056	0.212
16CO002	Epithelial	0.589	0.399	-0.533	-0.19	0.406	-0.383	-0.606
16CO006	Epithelial	0.292	1.69	0.814	0.319	0.175		0.39
20CO004	Epithelial	-1.28	-0.205	0.179	-0.408	-0.409	0.188	0.206
20CO006	Epithelial	-1.45	-1.04	-0.349	-0.485	-0.875	0.267	-0.823
20CO007	Epithelial	-1.22	-1.31	-0.436	-0.209	0.575	-0.0334	0.206
21CO007	Epithelial	-1.25	-0.742	-0.284	0.164	0.833	0.187	0.434
22CO004	Epithelial	-1.78	-1.9	-0.71	-0.657	-1.01	-0.704	-0.408
01CO014	Hypermutated	-1.52	-0.993	0.0861	-0.703	-1.25	-0.214	-0.303
01CO022	Hypermutated	-1.21	-0.38	-0.103	-0.671	-0.685	0.0582	-0.443
05CO003	Hypermutated	-0.16	1.76	0.239	-0.87	0.666		-0.625
05CO006	Hypermutated	0.0265	0.353	-0.191	-0.348	-0.242		-0.15
05CO015	Hypermutated	-0.112	-0.55	-0.192	-0.173	-0.257	0.766	-0.265
05CO032	Hypermutated	0.0086	-0.355	0.222	-0.0287	-0.0952	-0.397	0.278
05CO037	Hypermutated	0.498	2.45	0.365	0.95	1.5	0.332	0.54
05CO039	Hypermutated	-1.24	-0.978	-0.17	0.521	-0.641	-0.236	0.211
05CO041	Hypermutated	-1.24	-0.597	0.356	-0.277	-0.884	0.21	0.182
05CO044	Hypermutated	-0.247	0.704	0.584	-0.386	0.462		0.0657
05CO048	Hypermutated	0.377	0.783	-0.168	-0.291	-0.409		-0.474
05CO050	Hypermutated	-0.622	-1	-0.488	-0.847	-0.99	-1.1	-0.816
11CO007	Hypermutated	-0.25	-0.155	0.594	-0.107	-0.466	-0.762	-0.823
11CO018	Hypermutated	-0.444	1.02	0.17	-0.104	0.215	-0.332	0.105
11CO031	Hypermutated	-0.819	-0.0262	-0.498	-0.428	0.325		-0.539
11CO036	Hypermutated	0.644	2.89	0.711	0.507	0.62	0.537	0.422
11CO051	Hypermutated	-0.024	0.0539	0.349	0.281	0.0722		0.0831
11CO061	Hypermutated	0.532	0.83	1.13	0.247	0.0204		0.0372
