# Supplementary material for: Identification of BGN and THBS2 as metastasis‐specific biomarkers and poor survival key regulators in human colon cancer by integrated analysis
Source: Clin Transl Med. 2022 Nov 14;12(11):e973. doi: 10.1002/ctm2.973 (PMC9663999; doi:10.1002/ctm2.973)
Supplement: Supplementary file 11 — Table S10. CMS1‐4 proteomic profiles of seven signature genes. [file CTM2-12-e973-s011.xlsx]

## Sheet: CMS1~4 proteomic data
Table S10. CMS1-4 proteomic profiles of 7 signature genes.
CMS subtypes	Patient_ID	BGN	THBS2	SPARC	CDH11	MFAP2	MMP11	THY1
CMS1	05CO003	-0.16	1.76	0.239	-0.87	0.666		-0.625
CMS1	05CO006	0.0265	0.353	-0.191	-0.348	-0.242		-0.15
CMS1	05CO015	-0.112	-0.55	-0.192	-0.173	-0.257	0.766	-0.265
CMS1	05CO032	0.0086	-0.355	0.222	-0.0287	-0.0952	-0.397	0.278
CMS1	05CO041	-1.24	-0.597	0.356	-0.277	-0.884	0.21	0.182
CMS1	05CO044	-0.247	0.704	0.584	-0.386	0.462		0.0657
CMS1	05CO048	0.377	0.783	-0.168	-0.291	-0.409		-0.474
CMS1	11CO007	-0.25	-0.155	0.594	-0.107	-0.466	-0.762	-0.823
CMS1	11CO018	-0.444	1.02	0.17	-0.104	0.215	-0.332	0.105
CMS1	11CO031	-0.819	-0.0262	-0.498	-0.428	0.325		-0.539
CMS1	11CO036	0.644	2.89	0.711	0.507	0.62	0.537	0.422
CMS1	11CO051	-0.024	0.0539	0.349	0.281	0.0722		0.0831
CMS2	01CO005	-1.25	-0.888	0.0115	-0.137	-0.159		0.259
CMS2	01CO015	-1.18	-0.521	0.115	0.141	1.19		0.769
CMS2	05CO011	-0.0882	-2.06	0.374	0.109	-0.15		-0.023
CMS2	05CO034	0.181	0.0339	0.271	0.612	1.54	0.547	0.643
CMS2	05CO047	-0.504	-0.0267	-0.627	-0.405	-0.0456	-0.264	0.0627
CMS2	06CO001	-0.59	-0.736	0.208	-0.0024	1.22	0.614	0.699
CMS2	09CO013	-1.06	0.711	0.82	-0.237	-0.575	0.188	-0.275
CMS2	09CO014	-0.302	-1	-0.532	-0.111	0.631		0.757
CMS2	09CO019	-0.515	-0.498	0.136	0.199	0.422	0.627	0.408
CMS2	09CO022	-1.39	-1.29	-0.351	-0.535	0.0499		-0.0588
CMS2	11CO010	-0.638	-0.342	0.268	0.0842	0.454		0.0104
CMS2	11CO022	-0.458	-0.388	0.106	0.157	0.832	0.822	0.391
CMS2	11CO027	-0.442	-0.407	0.849	0.0986	0.0202	0.291	0.0439
CMS2	11CO039	-0.394	-0.716	0.211	-0.152	0.347		0.325
CMS2	11CO042	-0.0461	-0.0627	-0.376	0.211	0.268	0.0435	0.371
CMS2	11CO043	0.519	1.51	0.437	0.258	0.88	0.717	0.805
CMS2	11CO053	-0.392	-0.593	0.152	0.368	0.707	0.674	0.733
CMS2	11CO054	-0.814	0.606	0.555	-0.419	-0.474		0.174
CMS2	11CO072	0.396	1.56	-0.0407	0.309	0.381	-0.602	-0.277
CMS2	11CO079	0.131	1.21	-0.0622	-0.0841	-0.0586		0.0762
CMS2	14CO005	1.01	2.03	0.813	0.124	0.65	0.551	0.348
CMS2	16CO002	0.589	0.399	-0.533	-0.19	0.406	-0.383	-0.606
CMS2	16CO006	0.292	1.69	0.814	0.319	0.175		0.39
CMS2	20CO004	-1.28	-0.205	0.179	-0.408	-0.409	0.188	0.206
CMS2	21CO007	-1.25	-0.742	-0.284	0.164	0.833	0.187	0.434
CMS3	01CO008	-1.8	-1.67	-0.817	-0.95	-0.823	-1.01	-0.444
CMS3	01CO013	-1.34	-1.58	-1.06	-0.706	-0.28	-1.99	-0.296
CMS3	01CO014	-1.52	-0.993	0.0861	-0.703	-1.25	-0.214	-0.303
CMS3	01CO022	-1.21	-0.38	-0.103	-0.671	-0.685	0.0582	-0.443
CMS3	05CO028	-2	-2.49	-0.33	-0.812	-1.07		-0.795
CMS3	05CO029	-1.79	-2.91	-0.667	-0.323	-0.108	-0.27	0.288
CMS3	05CO039	-1.24	-0.978	-0.17	0.521	-0.641	-0.236	0.211
CMS3	05CO050	-0.622	-1	-0.488	-0.847	-0.99	-1.1	-0.816
CMS3	05CO053	-1.67	-1.04	0.321	-0.443	-0.616		-0.118
CMS3	05CO054	-2.2	-2.76	-0.864	-0.93	-1.17	-1.04	-0.586
CMS3	20CO007	-1.22	-1.31	-0.436	-0.209	0.575	-0.0334	0.206
CMS4	05CO002	-1.18	0.113	0.204	-0.184	-0.0306	0.773	0.328
CMS4	05CO033	0.486	0.221	0.733	0.388	0.11	1.53	0.364
CMS4	06CO002	0.764	1.37	0.817	0.732	0.0235	1.05	0.909
CMS4	11CO005	0.434	1.19	0.456	0.438	0.605		-0.701
CMS4	11CO008	0.444	2.34	1.62	0.861	0.259	0.591	0.113
CMS4	11CO019	1.11	2.39	1.03	0.48	0.985	1.04	0.603
CMS4	11CO021	0.269	2.29	0.281	0.223	0.306		0.566
CMS4	11CO030	0.199	0.689	0.648	0.298	0.365	0.944	0.756
CMS4	11CO033	-0.575	1.26	1.5	0.747	-0.269	0.0845	0.137
CMS4	11CO037	-0.166	-0.747	0.311	0.81	0.458		0.598
CMS4	11CO045	0.57	0.985	0.139	0.229	0.077	1.17	0.794
CMS4	11CO047	0.531	2.02	1.85	0.848	-0.194	1.63	0.775
CMS4	11CO048	-0.141	-0.284	0.411	0.301	0.519		0.294
CMS4	11CO058	0.322	-0.887	-0.139	0.402	0.983	0.502	0.415
CMS4	11CO070	0.756	3.14	0.907	1.02	1.5	1.65	0.919
CMS4	11CO077	-0.0634	0.861	0.37	0.341	0.486	1.04	0.273
CMS4	16CO003	-0.208	-0.562	0.0229	0.533	0.601	0.643	0.481
CMS4	20CO001	0.604	-0.592	0.285	0.756	-0.437		-1.26
CMS4	20CO003	1.02	-0.811	0.266	0.405	0.607	0.444	1.43
CMS4	21CO006	0.1	-0.257	0.0449	0.0746	-0.0868	0.773	0.712
CMS4	22CO006	0.577	1.08	0.37	0.554	0.464	0.387	0.53
NA	05CO020	0.249	-0.201	0.327	0.126	-0.103	-0.174	0.293
NA	05CO035	-0.881	-0.753	0.425	-0.174	0.221		0.18
NA	05CO037	0.498	2.45	0.365	0.95	1.5	0.332	0.54
NA	05CO045	-0.383	0.0605	0.389	0.364	1.29		0.329
NA	05CO049	-1.32	-0.843	-0.199	-0.0589	-0.4	-0.381	0.0329
NA	09CO018	-2.16	-1.3	0.104	-0.627	-1.58		-0.245
NA	11CO020	-0.503	0.35	0.0644	0.445	0.25	0.625	0.12
NA	11CO032	-0.472	-0.865	-0.0816	0.109	0.133	-0.398	-0.167
NA	11CO044	-0.0788	1.79	0.18	-0.0973	-0.199		0.249
NA	11CO052	0.0007	0.831	0.634	0.222	0.673	-0.0363	0.457
NA	11CO057	0.689	2.12	0.82	0.266	0.574	0.832	0.249
NA	11CO061	0.532	0.83	1.13	0.247	0.0204		0.0372
NA	11CO062	0.523	0.924	0.805	0.551	0.454	1.42	0.0664
NA	15CO002	-1.46	-1.99	-0.222	-0.163	-0.325	0.056	0.212
NA	16CO011	0.0126	-1.12	-0.455	-0.712	-0.174		-0.487
NA	20CO006	-1.45	-1.04	-0.349	-0.485	-0.875	0.267	-0.823
NA	22CO004	-1.78	-1.9	-0.71	-0.657	-1.01	-0.704	-0.408
