# Supplementary material for: Identification of BGN and THBS2 as metastasis‐specific biomarkers and poor survival key regulators in human colon cancer by integrated analysis
Source: Clin Transl Med. 2022 Nov 14;12(11):e973. doi: 10.1002/ctm2.973 (PMC9663999; doi:10.1002/ctm2.973)
Supplement: Supplementary file 12 — Table S11. Five clinical drug treatment response with or without BGN. [file CTM2-12-e973-s003.xlsx]

## Sheet: BGN
Table S11. 5 clinical drug response data for BGN
Bevacizumab-NR	LOG2 transfer	Bevacizumab-R	LOG2 transfer	5-fluorouracil-NR	LOG2 transfer	5-fluorouracil-R	LOG2 transfer	Irinotecan-NR	LOG2 transfer	Irinotecan-R	LOG2 transfer	Oxaliplatin-NR	LOG2 transfer	Oxaliplatin-R	LOG2 transfer	Capecitabine-NR	LOG2 transfer	Capecitabine-R	LOG2 transfer
2026	10.9844	322	8.33092	540	9.07682	1063	10.0539	1867	10.8665	5055	12.3035	106	6.72792	1971	10.9447	334	8.3837	459	8.84235
665	9.37721	2011	10.9737	393	8.61839	528	9.04439	1169	10.1911	650	9.3443	6906	12.7536	2449	11.258	1600	10.6439	1076	10.0715
1678	10.7125	1005	9.97298	785	9.61655	714	9.47978	1527	10.5765	1957	10.9344	988	9.94837	1792	10.8074	489	8.93369	241	7.91289
4390	12.1	1283	10.3253	315	8.29921	2638	11.3652	1669	10.7048	4523	12.1431	563	9.13699	4266	12.0587	299	8.224	450	8.81378
633	9.30606	3590	11.8098	862	9.75154	1136	10.1497	880	9.78136	3157	11.6243	1872	10.8704	382	8.57743	1545	10.5934	1742	10.7665
414	8.69349	302	8.2384	301	8.23362	724	9.49985	944	9.88264	2119	11.0492	6229	12.6048	3391	11.7275	42	5.39232	1276	10.3174
3730	11.865	901	9.81538	688	9.42626	2098	11.0348	528	9.04439	4978	12.2814	205	7.67948	843	9.71939	657	9.35975	590	9.20457
5389	12.3958	4088	11.9972	933	9.86573	414	8.69349	382	8.57743	399	8.64024	2053	11.0035	2441	11.2533	590	9.20457	892	9.8009
2252	11.137	459	8.84235	1467	10.5187	835	9.70563	888	9.79442	831	9.6987	5087	12.3126	989	9.94983	768	9.58496	141	7.13955
4317	12.0758	1615	10.6573	425	8.73132	730	9.51175	332	8.37504	379	8.56605	2054	11.0042	2241	11.1299	740	9.53138	2927	11.5152
1644	10.683	2183	11.0921	5260	12.3608	556	9.11894	933	9.86573	4681	12.1926	1407	10.4584	3207	11.647	378	8.56224	340	8.40939
2244	11.1319	1292	10.3354	2456	11.2621	3608	11.817	408	8.67243	4743	12.2116	4812	12.2324	3462	11.7574	419	8.71081	417	8.7039
979	9.93517	1702	10.733	1166	10.1874	1246	10.2831	2832	11.4676	3839	11.9065	420	8.71425	2955	11.5289	686	9.42206	832	9.70044
1823	10.8321	340	8.40939	2154	11.0728	1355	10.4041	882	9.78463	2069	11.0147	5299	12.3715	4124	12.0098	790	9.62571	1672	10.7074
482	8.91289	5326	12.3788	230	7.84549	449	8.81057	1529	10.5784	4108	12.0042	2041	10.9951	20238	14.3048	270	8.07682	815	9.67066
4033	11.9776	1518	10.568	1593	10.6375	1722	10.7499	3030	11.5651	7409	12.8551	925	9.85331	1361	10.4105	765	9.57932	623	9.28309
372	8.53916	2318	11.1787	1242	10.2784	479	8.90388	2857	11.4803	316	8.30378	396	8.62936	4435	12.1147	823	9.68475
205	7.67948	431	8.75154	1281	10.3231	925	9.85331	541	9.07948	1088	10.0875	1562	10.6092	10076	13.2986	1040	10.0224
301	8.23362	2199	11.1026	1453	10.5048	1580	10.6257	555	9.11634	9995	13.287	1244	10.2808	707	9.46557	301	8.23362
652	9.34873	762	9.57365	1931	10.9151	5055	12.3035	689	9.42836	997	9.96145	1001	9.96723	844	9.7211	835	9.70563
418	8.70736	179	7.48382	3210	11.6484	650	9.3443	1078	10.0741	7017	12.7766	668	9.3837	1613	10.6555	1190	10.2167
471	8.87958	2829	11.4661	212	7.72792	1957	10.9344	1109	10.115	3224	11.6546	261	8.02791	968	9.91886	912	9.83289
146	7.18982	738	9.52748	753	9.55651	4523	12.1431	1829	10.8368	3976	11.9571	1075	10.0701	6375	12.6382	357	8.47978
206	7.6865	230	7.84549	1867	10.8665	3157	11.6243	1392	10.4429	1270	10.3106	647	9.33762	1001	9.96723	499	8.9629
686	9.42206	5326	12.3788	1169	10.1911	2119	11.0492	620	9.27612	1050	10.0362	504	8.97728	494	8.94837	131	7.03342
543	9.08481	313	8.29002	1527	10.5765	4978	12.2814	794	9.633	603	9.23601	3546	11.792	1270	10.3106	249	7.96
		1477	10.5285	1669	10.7048	399	8.64024	2647	11.3701	596	9.21917	319	8.31741	1010	9.98014	6463	12.658
		986	9.94544	880	9.78136	831	9.6987	6492	12.6644	1327	10.374	1488	10.5392	2190	11.0967	475	8.89178
				944	9.88264	379	8.56605	1776	10.7944	899	9.81218	529	9.04712	764	9.57743	270	8.07682
				528	9.04439	4681	12.1926	603	9.23601	2549	11.3157	4362	12.0908	1289	10.332	116	6.85798
				382	8.57743	4743	12.2116	1352	10.4009	1004	9.97154	1602	10.6457	389	8.60363	292	8.18982
				888	9.79442	3839	11.9065	2287	11.1592	2076	11.0196	2577	11.3315	466	8.86419	462	8.85175
				332	8.37504	2069	11.0147	2188	11.0954	1055	10.043	665	9.37721	2203	11.1053	520	9.02237
				933	9.86573	4108	12.0042	2224	11.1189	1292	10.3354	1678	10.7125	1135	10.1485	154	7.26679
				408	8.67243	7409	12.8551	663	9.37287	2455	11.2615	414	8.69349	4981	12.2822	959	9.90539
				2832	11.4676	316	8.30378	783	9.61287	738	9.52748	894	9.80413	1246	10.2831	217	7.76155
				882	9.78463	1088	10.0875	1225	10.2586	868	9.76155	1328	10.375	541	9.07948	572	9.15987
				1529	10.5784	1001	9.96723	1047	10.032	2946	11.5245	10760	13.3934	1358	10.4073	1684	10.7177
				3030	11.5651	494	8.94837	118	6.88264	3346	11.7082	372	8.53916	5381	12.3937	232	7.85798
				2857	11.4803	1270	10.3106	1983	10.9535	3800	11.8918	205	7.67948	810	9.66178	763	9.57554
				541	9.07948	1010	9.98014	1396	10.4471	11130	13.4422	193	7.59246	1692	10.7245	164	7.35755
				555	9.11634	2190	11.0967	970	9.92184	2011	10.9737	2174	11.0861	858	9.74483
				689	9.42836	764	9.57743	409	8.67596	1005	9.97298	1320	10.3663	1002	9.96867
				1078	10.0741	1289	10.332	333	8.37938	2416	11.2384	363	8.50383	3888	11.9248
				1109	10.115	389	8.60363	3941	11.9443	1283	10.3253	409	8.67596	834	9.7039
				1829	10.8368	466	8.86419	502	8.97154	3180	11.6348	317	8.30834	3010	11.5555
				2041	10.9951	2203	11.1053	548	9.09803	3590	11.8098	446	8.8009	1221	10.2538
				925	9.85331	9995	13.287	1977	10.9491	302	8.2384	301	8.23362	2211	11.1105
				396	8.62936	1135	10.1485	2026	10.9844	1285	10.3276	425	8.73132	322	8.33092
				1562	10.6092	997	9.96145	738	9.52748	901	9.81538	890	9.79766	327	8.35315
				1244	10.2808	7017	12.7766	1057	10.0458	5439	12.4091	461	8.84862	1285	10.3276
				1001	9.96723	3224	11.6546	1526	10.5755	4088	11.9972	1995	10.9622	5439	12.4091
				668	9.3837	3976	11.9571	327	8.35315	386	8.59246	274	8.09803	1292	10.3354
				261	8.02791	4981	12.2822	1246	10.2831	1757	10.7789	2763	11.432	2753	11.4268
				1075	10.0701	1270	10.3106	471	8.87958	2356	11.2021	306	8.25739	1702	10.733
				647	9.33762	1246	10.2831	4390	12.1	459	8.84235	4224	12.0444	340	8.40939
				1392	10.4429	541	9.07948	633	9.30606	1615	10.6573	571	9.15735	5326	12.3788
				620	9.27612	1358	10.4073	3730	11.865	2183	11.0921	1009	9.97871	263	8.03892
				794	9.633	5381	12.3937	5389	12.3958	1292	10.3354	647	9.33762	1097	10.0993
				504	8.97728	810	9.66178	9541	13.2199	2753	11.4268	615	9.26444	1518	10.568
				2647	11.3701	1692	10.7245	2252	11.137			380	8.56986	2318	11.1787
				6492	12.6644	858	9.74483	4317	12.0758			345	8.43045	1767	10.7871
				1776	10.7944	1050	10.0362	1135	10.1485			169	7.40088	431	8.75154
				3546	11.792	1002	9.96867	1644	10.683			257	8.00562	2199	11.1026
				603	9.23601	603	9.23601	2244	11.1319			349	8.44708	762	9.57365
				1352	10.4009	596	9.21917	979	9.93517			147	7.19967	179	7.48382
				2287	11.1592	1327	10.374	1823	10.8321			1137	10.151	252	7.97728
				2188	11.0954	899	9.81218	482	8.91289			215	7.74819	209	7.70736
				2224	11.1189	2549	11.3157	4033	11.9776			349	8.44708	823	9.68475
				663	9.37287	1004	9.97154					954	9.89785	1302	10.3465
				783	9.61287	2076	11.0196					623	9.28309	227	7.82655
				1225	10.2586	1055	10.043					2421	11.2414	840	9.71425
				319	8.31741	3888	11.9248					393	8.61839	751	9.55267
				1488	10.5392	1292	10.3354					192	7.58496	2997	11.5493
				529	9.04712	834	9.7039					1277	10.3185	406	8.66534
				1047	10.032	3010	11.5555					866	9.75822	537	9.06878
				118	6.88264	1221	10.2538					803	9.64926	492	8.94251
				4362	12.0908	2455	11.2615							219	7.77479
				1983	10.9535	738	9.52748							329	8.36194
				1396	10.4471	868	9.76155							822	9.68299
				1602	10.6457	2946	11.5245							531	9.05257
				970	9.92184	3346	11.7082							326	8.34873
				2577	11.3315	2211	11.1105							138	7.10852
				409	8.67596	3800	11.8918							237	7.88874
				333	8.37938	322	8.33092							1165	10.1861
				3941	11.9443	11130	13.4422							2292	11.1624
				502	8.97154	327	8.35315							1188	10.2143
				548	9.09803	2011	10.9737							1191	10.218
				1977	10.9491	1005	9.97298							1396	10.4471
				2026	10.9844	2416	11.2384							190	7.56986
				738	9.52748	1283	10.3253							1113	10.1202
				1057	10.0458	3180	11.6348							716	9.48382
				1526	10.5755	3590	11.8098							1601	10.6448
				327	8.35315	302	8.2384							224	7.80735
				1246	10.2831	1285	10.3276							752	9.55459
				665	9.37721	901	9.81538							504	8.97728
				1678	10.7125	5439	12.4091							1736	10.7616
				471	8.87958	4088	11.9972
				4390	12.1	386	8.59246
				633	9.30606	1757	10.7789
				414	8.69349	2356	11.2021
				3730	11.865	1615	10.6573
				5389	12.3958	2183	11.0921
				9541	13.2199	1292	10.3354
				2252	11.137	2753	11.4268
				4317	12.0758	1702	10.733
				1135	10.1485	340	8.40939
				1644	10.683	5326	12.3788
				2244	11.1319	263	8.03892
				979	9.93517	1097	10.0993
				1823	10.8321	1518	10.568
				482	8.91289	2318	11.1787
				4033	11.9776	1767	10.7871
				894	9.80413	431	8.75154
				1328	10.375	2199	11.1026
				10760	13.3934	762	9.57365
				372	8.53916	179	7.48382
				205	7.67948	252	7.97728
				193	7.59246	209	7.70736
				2174	11.0861	823	9.68475
				1320	10.3663	1302	10.3465
				363	8.50383	227	7.82655
				409	8.67596	840	9.71425
				317	8.30834	751	9.55267
				446	8.8009	2997	11.5493
				301	8.23362	406	8.66534
				425	8.73132	537	9.06878
				890	9.79766	492	8.94251
				461	8.84862	219	7.77479
				1995	10.9622	329	8.36194
				274	8.09803	822	9.68299
				2763	11.432	531	9.05257
				306	8.25739	326	8.34873
				4224	12.0444	138	7.10852
				571	9.15735	237	7.88874
				1009	9.97871	1165	10.1861
				647	9.33762	2292	11.1624
				615	9.26444	1188	10.2143
				380	8.56986	1191	10.218
				345	8.43045	1396	10.4471
				169	7.40088	190	7.56986
				257	8.00562	1113	10.1202
				349	8.44708	716	9.48382
				147	7.19967	1601	10.6448
				1137	10.151	224	7.80735
				215	7.74819	752	9.55459
				349	8.44708	504	8.97728
				954	9.89785	1736	10.7616
				623	9.28309
				2421	11.2414
				393	8.61839
				192	7.58496
				1277	10.3185
				866	9.75822
				803	9.64926
