# Supplementary material for: Identification of BGN and THBS2 as metastasis‐specific biomarkers and poor survival key regulators in human colon cancer by integrated analysis
Source: Clin Transl Med. 2022 Nov 14;12(11):e973. doi: 10.1002/ctm2.973 (PMC9663999; doi:10.1002/ctm2.973)
Supplement: Supplementary file 13 — Table S12. Five clinical drug treatment response with or without THBS2. [file CTM2-12-e973-s012.xlsx]

## Sheet: THBS2
Table S12. 5 clinical drug response data for THBS2
Bevacizumab-NR	Log2 transfer	Bevacizumab-R	Log2 transfer	5-fluorouracil-NR	Log2 transfer	5-fluorouracil-R	Log2 transfer	Irinotecan-NR	Log2 transfer	Irinotecan-R	Log2 transfer	Oxaliplatin-NR	Log2 transfer	Oxaliplatin-R	Log2 transfer	Capecitabine-NR	Log2 transfer	Capecitabine-R	Log2 transfer
3958	11.9506	59	5.88264	327	8.35315	743	9.53722	2251	11.1364	5899	12.5263	38	5.24793	1821	10.8305	141	7.13955	146	7.18982
601	9.23122	3411	11.736	142	7.14975	654	9.35315	478	8.90087	1719	10.7474	10223	13.3195	1911	10.9001	3369	11.7181	1512	10.5622
1386	10.4367	1133	10.1459	786	9.61839	555	9.11634	2765	11.4331	2054	11.0042	291	8.18488	1519	10.5689	282	8.13955	362	8.49985
9253	13.1757	1858	10.8595	88	6.45943	4034	11.978	3862	11.9151	6238	12.6069	401	8.64746	4477	12.1283	136	7.08746	644	9.33092
541	9.07948	8382	13.0331	1235	10.2703	1209	10.2396	1387	10.4378	5595	12.4499	2382	11.218	176	7.45943	2049	11.0007	3523	11.7826
187	7.54689	286	8.15987	177	7.46761	1228	10.2621	506	8.98299	4157	12.0213	7895	12.9467	4320	12.0768	61	5.93074	1649	10.6874
3933	11.9414	2387	11.221	262	8.03342	3886	11.9241	514	9.00562	6309	12.6232	86	6.42626	686	9.42206	888	9.79442	433	8.75822
7027	12.7787	9409	13.1998	1256	10.2946	756	9.56224	396	8.62936	357	8.47978	2014	10.9758	3254	11.668	117	6.87036	771	9.59059
2598	11.3432	146	7.18982	1541	10.5897	514	9.00562	1193	10.2204	491	8.93958	5906	12.528	431	8.75154	83	6.37504	56	5.80735
7553	12.8828	2505	11.2906	171	7.41785	2131	11.0573	897	9.80896	872	9.76818	2009	10.9723	1864	10.8642	638	9.31741	6309	12.6232
3739	11.8684	2575	11.3304	11002	13.4255	1316	10.3619	1050	10.0362	5850	12.5142	110	6.78136	1915	10.9031	93	6.53916	356	8.47573
4794	12.227	2038	10.9929	2958	11.5304	4958	12.2755	554	9.11374	7690	12.9088	6358	12.6344	2304	11.1699	315	8.29921	446	8.8009
1551	10.599	1505	10.5555	2639	11.3658	737	9.52552	3028	11.5641	5254	12.3592	331	8.37069	2100	11.0362	748	9.54689	969	9.92035
5414	12.4025	274	8.09803	4148	12.0182	2804	11.4533	258	8.01123	1662	10.6987	3669	11.8412	3532	11.7863	1191	10.218	2071	11.0161
1016	9.98868	6582	12.6843	169	7.40088	496	8.9542	3231	11.6578	6468	12.6591	558	9.12412	14787	13.852	282	8.13955	921	9.84706
10043	13.2939	1813	10.8242	1436	10.4878	2674	11.3848	5439	12.4091	6457	12.6566	952	9.89482	1996	10.9629	404	8.65821	431	8.75154
521	9.02514	1463	10.5147	926	9.85487	485	8.92184	3730	11.865	163	7.34873	713	9.47776	4110	12.0049	208	7.70044
159	7.31288	1117	10.1254	2646	11.3696	955	9.89936	359	8.48784	387	8.59619	6622	12.6931	12350	13.5922	1076	10.0715
362	8.49985	2475	11.2732	3057	11.5779	1371	10.421	154	7.26679	23284	14.5071	3031	11.5656	237	7.88874	197	7.62205
986	9.94544	1112	10.1189	2987	11.5445	5899	12.5263	246	7.94251	2985	11.5435	470	8.87652	766	9.5812	255	7.99435
949	9.89026	81	6.33985	5344	12.3837	1719	10.7474	567	9.1472	8074	12.9791	178	7.47573	1502	10.5527	1837	10.8431
341	8.41363	4456	12.1215	80	6.32193	2054	11.0042	969	9.92035	8710	13.0885	188	7.55459	651	9.34651	262	8.03342
335	8.38802	916	9.8392	1162	10.1824	6238	12.6069	1623	10.6644	10415	13.3464	744	9.53916	7614	12.8944	209	7.70736
230	7.84549	393	8.61839	2251	11.1364	5595	12.4499	2223	11.1183	1738	10.7632	507	8.98584	1250	10.2877	224	7.80735
2170	11.0835	6582	12.6843	478	8.90087	4157	12.0213	956	9.90087	1212	10.2432	247	7.94837	794	9.633	142	7.14975
271	8.08215	396	8.62936	2765	11.4331	6309	12.6232	787	9.62022	943	9.88111	6768	12.7245	2626	11.3587	202	7.65821
		1522	10.5718	3862	11.9151	357	8.47978	8950	13.1277	547	9.0954	162	7.33985	1338	10.3859	13569	13.728
		2233	11.1248	1387	10.4378	491	8.93958	7818	12.9326	2061	11.0091	1960	10.9366	3199	11.6434	1852	10.8549
				506	8.98299	872	9.76818	1918	10.9054	1533	10.5821	641	9.32418	306	8.25739	138	7.10852
				514	9.00562	5850	12.5142	623	9.28309	4166	12.0244	8237	13.0079	1317	10.363	60	5.90689
				396	8.62936	7690	12.9088	1959	10.9359	2480	11.2761	1986	10.9556	145	7.17991	191	7.57743
				1193	10.2204	5254	12.3592	4186	12.0314	3125	11.6096	1957	10.9344	246	7.94251	1590	10.6348
				897	9.80896	1662	10.6987	4506	12.1376	2616	11.3531	601	9.23122	3013	11.557	1782	10.7993
				1050	10.0362	6468	12.6591	3952	11.9484	3937	11.9429	1386	10.4367	1841	10.8463	155	7.27612
				554	9.11374	6457	12.6566	1207	10.2372	1635	10.6751	187	7.54689	9983	13.2853	2562	11.3231
				3028	11.5641	163	7.34873	1150	10.1674	1803	10.8162	459	8.84235	668	9.3837	84	6.39232
				258	8.01123	387	8.59619	1248	10.2854	2452	11.2597	2609	11.3493	562	9.13443	882	9.78463
				3231	11.6578	1250	10.2877	1801	10.8146	2593	11.3404	16247	13.9879	1184	10.2095	2060	11.0084
				5439	12.4091	794	9.633	78	6.2854	7600	12.8918	521	9.02514	7753	12.9205	383	8.5812
				3730	11.865	2626	11.3587	4916	12.2633	4044	11.9816	159	7.31288	1192	10.2192	1541	10.5897
				359	8.48784	1338	10.3859	3096	11.5962	14578	13.8315	123	6.94251	1098	10.1007	130	7.02237
				154	7.26679	3199	11.6434	2481	11.2767	3411	11.736	3245	11.664	966	9.91588
				246	7.94251	306	8.25739	615	9.26444	1133	10.1459	1293	10.3365	1533	10.5821
				567	9.1472	1317	10.363	253	7.98299	1514	10.5641	142	7.14975	8951	13.1278
				969	9.92035	145	7.17991	6175	12.5922	1858	10.8595	307	8.26209	2537	11.3089
				1623	10.6644	246	7.94251	279	8.12412	2400	11.2288	258	8.01123	4387	12.099
				558	9.12412	3013	11.557	352	8.45943	8382	13.0331	436	8.76818	2744	11.4221
				952	9.89482	23284	14.5071	5121	12.3222	286	8.15987	362	8.49985	2087	11.0272
				713	9.47776	1841	10.8463	3958	11.9506	3380	11.7228	542	9.08215	59	5.88264
				6622	12.6931	2985	11.5435	620	9.27612	2387	11.221	1736	10.7616	148	7.20945
				3031	11.5656	8074	12.9791	1627	10.668	15892	13.956	1002	9.96867	3380	11.7228
				470	8.87652	8710	13.0885	3542	11.7903	9409	13.1998	3730	11.865	15892	13.956
				178	7.47573	10415	13.3464	183	7.5157	2657	11.3756	511	8.99718	2038	10.9929
				188	7.55459	9983	13.2853	1938	10.9204	10343	13.3364	7457	12.8644	1691	10.7237
				744	9.53916	1738	10.7632	981	9.93811	5731	12.4846	336	8.39232	1505	10.5555
				507	8.98584	668	9.3837	9253	13.1757	146	7.18982	9525	13.2175	274	8.09803
				2223	11.1183	562	9.13443	541	9.07948	2505	11.2906	550	9.10329	6582	12.6843
				956	9.90087	1184	10.2095	3933	11.9414	2575	11.3304	3232	11.6582	215	7.74819
				787	9.62022	7753	12.9205	7027	12.7787	2038	10.9929	2948	11.5255	2665	11.3799
				247	7.94837	1192	10.2192	9431	13.2032	1691	10.7237	1531	10.5803	1813	10.8242
				8950	13.1277	1098	10.1007	2598	11.3432			1124	10.1344	1463	10.5147
				7818	12.9326	966	9.91588	7553	12.8828			605	9.24079	4135	12.0137
				1918	10.9054	1212	10.2432	496	8.9542			482	8.91289	1117	10.1254
				6768	12.7245	1533	10.5821	3739	11.8684			252	7.97728	2475	11.2732
				623	9.28309	943	9.88111	4794	12.227			903	9.81858	1112	10.1189
				1959	10.9359	547	9.0954	1551	10.599			181	7.49985	81	6.33985
				4186	12.0314	2061	11.0091	5414	12.4025			699	9.44915	1746	10.7698
				4506	12.1376	1533	10.5821	1016	9.98868			608	9.24793	194	7.59991
				3952	11.9484	4166	12.0244	10043	13.2939			1202	10.2312	1560	10.6073
				1207	10.2372	2480	11.2761					2613	11.3515	3299	11.6878
				1150	10.1674	3125	11.6096					1810	10.8218	592	9.20945
				1248	10.2854	2616	11.3531					3351	11.7104	1353	10.4019
				162	7.33985	8951	13.1278					879	9.77972	651	9.34651
				1960	10.9366	3937	11.9429					1209	10.2396	7856	12.9396
				641	9.32418	2537	11.3089					2806	11.4543	784	9.61471
				1801	10.8146	4387	12.099					1168	10.1898	137	7.09803
				78	6.2854	2744	11.4221					3764	11.8781	746	9.54303
				8237	13.0079	1635	10.6751							442	8.7879
				4916	12.2633	1803	10.8162							747	9.54496
				3096	11.5962	2452	11.2597							1391	10.4419
				1986	10.9556	2593	11.3404							1349	10.3977
				2481	11.2767	7600	12.8918							236	7.88264
				1957	10.9344	2087	11.0272							34	5.08746
				615	9.26444	4044	11.9816							88	6.45943
				253	7.98299	59	5.88264							1700	10.7313
				6175	12.5922	14578	13.8315							2936	11.5196
				279	8.12412	148	7.20945							3134	11.6138
				352	8.45943	3411	11.736							2226	11.1202
				5121	12.3222	1133	10.1459							3231	11.6578
				3958	11.9506	1514	10.5641							96	6.58496
				620	9.27612	1858	10.8595							2880	11.4919
				1627	10.668	2400	11.2288							729	9.50978
				3542	11.7903	8382	13.0331							1476	10.5275
				183	7.5157	286	8.15987							439	8.77808
				1938	10.9204	3380	11.7228							1764	10.7846
				601	9.23122	2387	11.221							2263	11.144
				1386	10.4367	15892	13.956							3631	11.8262
				981	9.93811	9409	13.1998
				9253	13.1757	2657	11.3756
				541	9.07948	10343	13.3364
				187	7.54689	5731	12.4846
				3933	11.9414	2505	11.2906
				7027	12.7787	2575	11.3304
				9431	13.2032	2038	10.9929
				2598	11.3432	1691	10.7237
				7553	12.8828	1505	10.5555
				496	8.9542	274	8.09803
				3739	11.8684	6582	12.6843
				4794	12.227	215	7.74819
				1551	10.599	2665	11.3799
				5414	12.4025	1813	10.8242
				1016	9.98868	1463	10.5147
				10043	13.2939	4135	12.0137
				459	8.84235	1117	10.1254
				2609	11.3493	2475	11.2732
				16247	13.9879	1112	10.1189
				521	9.02514	81	6.33985
				159	7.31288	1746	10.7698
				123	6.94251	194	7.59991
				3245	11.664	1560	10.6073
				1293	10.3365	3299	11.6878
				142	7.14975	592	9.20945
				307	8.26209	1353	10.4019
				258	8.01123	651	9.34651
				436	8.76818	7856	12.9396
				362	8.49985	784	9.61471
				542	9.08215	137	7.09803
				1736	10.7616	746	9.54303
				1002	9.96867	442	8.7879
				3730	11.865	747	9.54496
				511	8.99718	1391	10.4419
				7457	12.8644	1349	10.3977
				336	8.39232	236	7.88264
				9525	13.2175	34	5.08746
				550	9.10329	88	6.45943
				3232	11.6582	1700	10.7313
				2948	11.5255	2936	11.5196
				1531	10.5803	3134	11.6138
				1124	10.1344	2226	11.1202
				605	9.24079	3231	11.6578
				482	8.91289	96	6.58496
				252	7.97728	2880	11.4919
				903	9.81858	729	9.50978
				181	7.49985	1476	10.5275
				699	9.44915	439	8.77808
				608	9.24793	1764	10.7846
				1202	10.2312	2263	11.144
				2613	11.3515	3631	11.8262
				1810	10.8218
				3351	11.7104
				879	9.77972
				1209	10.2396
				2806	11.4543
				1168	10.1898
				3764	11.8781
