# Supplementary material for: Identification of BGN and THBS2 as metastasis‐specific biomarkers and poor survival key regulators in human colon cancer by integrated analysis
Source: Clin Transl Med. 2022 Nov 14;12(11):e973. doi: 10.1002/ctm2.973 (PMC9663999; doi:10.1002/ctm2.973)
Supplement: Supplementary file 14 — Table S13. shrna constructions for BGN and THBS2. [file CTM2-12-e973-s013.xlsx]

## Sheet: Sheet1
Table S13. sh-RNA contructs targeting for BGN AND THBS2.
Name	sequence	SEQ ID NO
BGN-shRNA-1	F：5’-CCGG CCAGATCAGGATGATCGAGAA CTCGAG TTCTCGATCATCCTGATCTGG TTTTTG-3’	1
	R：5’-AATT CAAAAA CCAGATCAGGATGATCGAGAA CTCGAG TTCTCGATCATCCTGATCTGG-3’	2
BGN-shRNA-2	F：5’-CCGG GCCATTCATGATGAACGATGA CTCGAG TCATCGTTCATCATGAATGGC TTTTTG-3’	3
	R：5’-AATT CAAAAA GCCATTCATGATGAACGATGA CTCGAG TCATCGTTCATCATGAATGGC-3’	4
BGN-shRNA-3	F：5’-CCGG GAACATGAACTGCATCGAGATGCTCGAG ATCTCGATGCAGTTCATGTTCTTTTTG-3’	5
	R：5’-AATT CAAAAA GAACATGAACTGCATCGAGAT CTCGAG ATCTCGATGCAGTTCATGTTC -3’	6
BGN-shRNA-4	F：5’-CCGG CCTCCCTTCTGTTCTCTCTTT CTCGAG AAAGAGAGAACAGAAGGGAGG TTTTTG-3’	7
	R：5’-AATT CAAAAA CCTCCCTTCTGTTCTCTCTTT CTCGAG AAAGAGAGAACAGAAGGGAGG -3’	8
THBS2-shRNA-1	F：5’-CCGG CCCTCCTAAGACAAGGAACAT CTCGAG ATGTTCCTTGTCTTAGGAGGG TTTTTG-3’	9
	R：5’-AATT CAAAAA CCCTCCTAAGACAAGGAACAT CTCGAG ATGTTCCTTGTCTTAGGAGGG -3’	10
THBS2-shRNA-2	F：5’-CCGG GTCTTCAATGAACGAGACAAT CTCGAG ATTGTCTCGTTCATTGAAGAC TTTTTG-3’	11
	R：5’-AATT CAAAAA GTCTTCAATGAACGAGACAAT CTCGAG ATTGTCTCGTTCATTGAAGAC -3’	12
THBS2-shRNA-3	F：5’-CCGG CAAGTACGAATGCAGAGATAT CTCGAG ATATCTCTGCATTCGTACTTG TTTTTG-3’	13
	R：5’-AATT CAAAAA CAAGTACGAATGCAGAGATAT CTCGAG ATATCTCTGCATTCGTACTTG -3’	14
